# Supplementary material for: Membrane anchoring facilitates colocalization of enzymes in plant cytochrome P450 redox systems
Source: Commun Biol. 2021 Sep 9;4:1057. doi: 10.1038/s42003-021-02604-1 (PMC8429664; doi:10.1038/s42003-021-02604-1)
Supplement: Supplementary file 4 — Supplementary Data 2 [file 42003_2021_2604_MOESM4_ESM.xlsx]

## Sheet: Sheet1
List of plant species that were included in the study of conservation of plant POR membrane anchors. Accession numbers/gene IDs are provided for each of the sequences included in the analysis. The amino acid seqeunces are listed in Supplemental data 1. DOI links to scientific articles are provided for POR enzymes that have been functioanlly characterized.
Informal Group	Order	Family	Species	Accession no. / gene ID / transcript ID	Database	Note
Bryophytes (Mosses)	Funariales	Funariaceae	Physcomitrella patens	Pp3c20_9680V3.1	Phytozome v12
			Physcomitrella patens	Pp3c24_17560V3.1	Phytozome v12
			Physcomitrella patens	Pp3c8_19940V3.1	Phytozome v12
			Physcomitrella patens	Pp3c14_22890V3.1	Phytozome v12
	Sphagnales	Sphagnaceae	Sphagnum fallax	Sphfalx0065s0104.1	Phytozome v12
			Sphagnum fallax	Sphfalx0071s0016.1	Phytozome v12
			Sphagnum fallax	Sphfalx0021s0052.1	Phytozome v12
Pteridophytes / Tracheophytes	Selaginellales	Selaginellaceae	Selaginella moellendorffii	152770	Phytozome v12	N-term corrected: 51 aa added
			Selaginella moellendorffii	181373	Phytozome v12
Gymnosperm	Pinales	Araucariaceae	Araucaria cunninghamii	JAG94562.1	NCBI
			Araucaria cunninghamii	JAG95946.1	NCBI
			Wollemia nobilis	JAG86158.1	NCBI
			Wollemia nobilis	JAG88483.1	NCBI
		Taxaceae	Taxus chinensis	AAX59902.1	NCBI
			Taxus cuspidata	AAT76449.1	NCBI	Jennewein et al 2005, https://doi.org/10.1002/bit.20390
		Pinaceae	Pseudotsuga menziesii	CAA89837.3	NCBI	Tranberger et al 2000, https://doi.org/10.1023/A:1006425025702
Basal	Amborellales	Amborellaceae	Amborella trichopoda	evm_27.model.AmTr_v1.0_scaffold00019.283 / URDJ_scaffold_2037912	Phytozome v12 / OneKP
angiospem	Austrobaileyales	Austrobaileyaceae	Austrobaileya scandens	scaffold-FZJL-2021919-Austrobaileya_scandens	OneKP
			Illicium floridanum	scaffold-VZCI-2015512-Illicium_floridanum	OneKP
			Illicium floridanum	scaffold-VZCI-2008290-Illicium_floridanum	OneKP
			Illicium floridanum	scaffold-VZCI-2006384-Illicium_floridanum	OneKP
Monocots	Alismatales	Araceae	Spirodela polyrhiza	Spipo12G0054900	Phytozome v12
			Spirodela polyrhiza	Spipo9G0029400	Phytozome v12	N-term corrected: 6 aa added
		Zosteraceae	Zostera marina	Zosma168g00160.1	Phytozome v12
			Zostera marina	Zosma169g00200.1	Phytozome v12
	Bromeliales	Bromeliaceae	Ananas comosus	Aco006524.1	Phytozome v12
	Poales	Poaceae	Oryza sativa	EAZ10065.1	NCBI	Park et al 2013, https://doi.org/10.1007/s00449-012-0787-0
			Oryza sativa	BAF23260.1	NCBI	Park et al 2013, https://doi.org/10.1007/s00449-012-0787-0
			Oryza sativa	CAE03554.2	NCBI	Park et al 2013, https://doi.org/10.1007/s00449-012-0787-0
			Panicum hallii	Pahal.F02187.1	Phytozome v12
			Panicum hallii	Pahal.G02592.1	Phytozome v12
			Panicum hallii	Pahal.B03836.1	Phytozome v12
			Setaria italica	Seita.6G091300.1	Phytozome v12
			Setaria italica	Seita.2G305900.1	Phytozome v12
			Setaria italica	Seita.3G033700.1	Phytozome v12
			Sorghum bicolor	EES11568.1	NCBI
			Sorghum bicolor	EER99347.1	NCBI
			Sorghum bicolor	EES13592.1	NCBI
			Triticum aestivum	AAG17471.1	NCBI
			Triticum aestivum	CAC83301.1	NCBI
			Zea mays	ACN25819.1	NCBI
			Zea mays	ACG27711.1	NCBI
			Zea mays	ACG28940.1	NCBI
			Zea mays	GRMZM2G168858_T01	maizemine.rnet.missouri.edu/
	Zingiberales	Musaceae	Musa acuminata	GSMUA_AchrUn_randomT04600_001	Phytozome v12
			Musa acuminata	GSMUA_Achr11T08140_001	Phytozome v12
			Musa acuminata	GSMUA_Achr1T23470_001	Phytozome v12
			Musa acuminata	GSMUA_Achr7T05040_001	Phytozome v12
			Musa acuminata	GSMUA_Achr2T04920_001	Phytozome v12
Basal eudicots	Ranunculales	Papaveraceae	Capnoides sempervirens	scaffold-AUGV-2013362-Capnoides_sempervirens	Onekp
			Capnoides sempervirens	scaffold-AUGV-2013321-Capnoides_sempervirens	Onekp
			Chelidonium majus	scaffold-XMVD-2013046-Chelidonium_majus	Onekp
			Chelidonium majus	scaffold-XMVD-2011276-Chelidonium_majus	Onekp
			Eschscholzia californica	AAC05022.1	NCBI	Rosco et al 1997, https://doi.org/10.1006/abbi.1997.0374
			Eschscholzia californica	scaffold-UNPT-2059129-Eschscholzia_californica-leaf	Onekp
			Papaver somniferum	AAC05021.1	NCBI	Rosco et al 1997, https://doi.org/10.1006/abbi.1997.0374
			Papaver somniferum	scaffold-FPYZ-2035274-Papaver_somniferum-flower_bud	Onekp
			Sanguinaria canadensis	scaffold-XHKT-2065318-Sanguinaria_canadensis	Onekp
			Sanguinaria canadensis	scaffold-XHKT-2015344-Sanguinaria_canadensis	Onekp
		Ranunculaceae	Anemone hupenhensis	scaffold-ZUHO-2026983-Anemone_hupenhensis	Onekp
			Anemone hupenhensis	scaffold-ZUHO-2002236-Anemone_hupenhensis	Onekp
			Aquilegia coerulea	Aqcoe6G092800.1	Phytozome v12
			Aquilegia coerulea	Aqcoe7G320400.1	Phytozome v12
			Hydrastis canadensis	scaffold-VGHH-2053002-Hydrastis_canadensis	Onekp
			Hydrastis canadensis	scaffold-VGHH-2010149-Hydrastis_canadensis	Onekp
			Thalictrum thalictroides	scaffold-GBVZ-2001568-Thalictrum_thalictroides	Onekp
			Thalictrum thalictroides	scaffold-GBVZ-2016931-Thalictrum_thalictroides	Onekp
	Proteales	Nelumbonaceae	Nymphaea sp.	scaffold-PZRT-2008001-Nelumbo_nucifera	OneKP
			Nymphaea sp.	scaffold-PZRT-2008000-Nelumbo_nucifera	OneKP
Eudicots	Caryophyllales	Amaranthaceae	Beta vulgaris	XP_010692385.1	NCBI
Minor core eudicots			Beta vulgaris	XP_010688489.1	NCBI
Eudicots	Brassicales	Brassicaceae	Arabidopsis thaliana	AAK96879.1	NCBI	Mizutani and Otha 1998, https://doi.org/10.1104/pp.116.1.357
Rosids			Arabidopsis thaliana	AAK17169.1	NCBI	Mizutani and Otha 1998, https://doi.org/10.1104/pp.116.1.357
			Arabidopsis lyrata	492391	Phytozome v12
			Arabidopsis lyrata	944970	Phytozome v12
			Boechera stricta	Bostr.7867s0259.1	Phytozome v12
			Boechera stricta	Bostr.7867s0873.1	Phytozome v12
			Brassica rapa	Brara.A00722.1	Phytozome v12
			Brassica rapa	Brara.K00845.1	Phytozome v12
			Brassica rapa	Brara.A01458.1	Phytozome v12
			Brassica rapa	Brara.K01497.1	Phytozome v12
			Capsella grandiflora	Cagra.2171s0009.1	Phytozome v12
			Capsella grandiflora	Cagra.1744s0008.1	Phytozome v12
			Capsella rubella	R0F388	Phytozome v12
			Capsella rubella	R0H2E6	Phytozome v12
			Eutrema salsugineum	Thhalv10024546m	Phytozome v12
			Eutrema salsugineum	Thhalv10024568m	Phytozome v12
		Cleomaceae	Cleome violaceae	scaffold-EZXQ-2040939-Cleome_violaceae-B	Onekp
			Cleome violaceae	scaffold-EZXQ-2007659-Cleome_violaceae-B	Onekp
			Polanisia trachysperma	scaffold-QSKP-2009885-Polansia_trachysperma	Onekp
			Polanisia trachysperma	scaffold-QSKP-2009850-Polansia_trachysperma	Onekp
	Cucurbitales	Cucurbitaceae	Cucumis sativus	Cucsa.092520.1	Phytozome v12
			Cucumis sativus	Cucsa.089340.1	Phytozome v12
			Siraitia grosvenorii	AYE89264.1	NCBI
			Siraitia grosvenorii	AYE89265.1	NCBI
	Fabales	Fabaceae	Glycine max	Glyma.17G063000.1	Phytozome v12
			Glycine max	Glyma.13G096500.1	Phytozome v12
			Glycine max	Glyma.06G097200.1	Phytozome v12
			Glycine max	Glyma.04G095500.1	Phytozome v12
			Glycine max	Glyma.14G182100.1	Phytozome v12
			Glycine soja	XP_028235666.1	NCBI
			Glycine soja	XP_028199976.1	NCBI
			Glycine soja	XP_028196524.1	NCBI
			Glycine soja	KHN17598.1	NCBI
			Lathyrus sativus	scaffold-KNMB-2014698-Lathyrus_sativus	Onekp
			Lathyrus sativus	scaffold-KNMB-2013909-Lathyrus_sativus	Onekp
			Lotus japonicus	BAG68945.1	NCBI
			Lotus japonicus	Lj1g3v1548790.1	kazusa.or.jp/lotus/
			Medicago truncatula	Medtr4g128020.1	Phytozome v12
			Medicago truncatula	Medtr3g100160.1	Phytozome v12
			Phaseolus vulgaris	Phvul.008G182200.1	Phytozome v12
			Phaseolus vulgaris	Phvul.009G036200.1	Phytozome v12
			Phaseolus vulgaris	Phvul.003G145400.1	Phytozome v12
			Vigna radiata	AAA34240.1	NCBI	Shet et al 1993, https://doi.org/10.1073/pnas.90.7.2890
			Vigna radiata	XP_014509248.1	NCBI
	Fagales	Fagaceae	Castanea crenata	scaffold-NHUA-2012983-Castanea_crenata	Onekp
			Castanea crenata	scaffold-NHUA-2013239-Castanea_crenata	Onekp
			Castanea pumila	scaffold-UZWG-2009677-Castanea_pumila	Onekp
			Castanea pumila	caffold-UZWG-2004579-Castanea_pumila	Onekp
			Fagus sylvatica	scaffold-SVVG-2007778-Fagus_sylvatica	Onekp
			Fagus sylvatica	scaffold-SVVG-2073643-Fagus_sylvatica	Onekp
			Quercus shumardii	scaffold-HENI-2009344-Quercus_shumardii	Onekp
			Quercus shumardii	scaffold-HENI-2009291-Quercus_shumardii	Onekp
	Malvales	Malvaceae	Gossypium arboreum	A0A0B0N024	UniProt
			Gossypium arboreum	XP_017626504.1	NCBI
			Gossypium arboreum	A0A0B0NBJ1	UniProt
			Gossypium arboreum	XP_017639445.1	NCBI
			Gossypium arboreum	XP_017606752.1	NCBI
			Gossypium hirsutum	Gohir.A05G004900.1	Phytozome v12
			Gossypium hirsutum	Gohir.D05G005800.1	Phytozome v12
			Gossypium hirsutum	Gohir.D08G034000.1	Phytozome v12
			Gossypium hirsutum	Gohir.A08G023500.1	Phytozome v12
			Gossypium hirsutum	Gohir.D05G221900.1	Phytozome v12
			Gossypium hirsutum	Gohir.A05G219300.1	Phytozome v12
			Gossypium hirsutum	Gohir.D01G113900.1	Phytozome v12
			Gossypium hirsutum	Gohir.A01G126300.1	Phytozome v12
			Gossypium raimondii	Gorai.009G005600.1	Phytozome v12
			Gossypium raimondii	Gorai.004G031600.1	Phytozome v12
			Gossypium raimondii	Gorai.009G229300.1	Phytozome v12
			Gossypium raimondii	Gorai.002G138900.1	Phytozome v12
			Theobroma cacao	Thecc1EG034517t1	Phytozome v12
			Theobroma cacao	Thecc1EG039214t1	Phytozome v12
	Malpighiales	Euphorbiaceae	Croton stellatopilosus	A0A0A8KYK4	UniProt	Sinupachee et al 2014, http://doi.org/10.1016/j.plantsci.2014.09.001
			Jatropha curcas	A0A067KVU3	UniProt
			Jatropha curcas	A0A067KZ79	UniProt
			Manihot esculenta	Manes.18G058200.1	Phytozome v12
			Manihot esculenta	Manes.18G058100.1	Phytozome v12
			Manihot esculenta	Manes.14G154000.1	Phytozome v12
			Ricinus communis	29908.m006269	Phytozome v12
			Linum usitatissimum	Lus10019996	Phytozome v12
			Linum usitatissimum	Lus10015525	Phytozome v12
		Salicaceae	Populus balsamifera subsp. trichocarpa x Populus deltoides	AAK15261.1	p450.kvl.dk/p450rel.shtml
			Populus balsamifera subsp. trichocarpa x Populus deltoides	AAK15260.1	p450.kvl.dk/p450rel.shtml
			Populus balsamifera subsp. trichocarpa x Populus deltoides	AAK15259.1	p450.kvl.dk/p450rel.shtml
			Populus trichocarpa	Potri.018G092100.2	Phytozome v12	Ro et al 2002, https://doi.org/10.1104/pp.008011
			Populus trichocarpa	Potri.006G167200.1	Phytozome v12	Ro et al 2002, https://doi.org/10.1104/pp.008011
			Populus trichocarpa	Potri.005G153800.1	Phytozome v12	Ro et al 2002, https://doi.org/10.1104/pp.008011
			Salix purpurea	SapurV1A.0004s1040.1	Phytozome v12
			Salix purpurea	SapurV1A.0764s0090.1	Phytozome v12
			Salix purpurea	SapurV1A.1611s0010.1	Phytozome v12
	Myrtales	Lythraceae	Punica granatum	scaffold-YMUO-2057835-Punica_granatum-developing_seeds_A	Onekp
			Punica granatum	scaffold-YMUO-2010165-Punica_granatum-developing_seeds_A	Onekp
		Melastomataceae	Medinilla magnifica	scaffold-WWQZ-2017901-Medinilla_magnifica	Onekp
			Medinilla magnifica	scaffold-WWQZ-2034276-Medinilla_magnifica	Onekp
		Myrtaceae	Eucalyptus grandis	A0A059CKJ6	UniProt
			Eucalyptus grandis	A0A059CRI8	UniProt
			Syzygium macranthum	scaffold-NEBM-2020920-Syzygium_macranthum	Onekp
			Syzygium macranthum	scaffold-NEBM-2081443-Syzygium_macranthum	Onekp
		Onagraceae	Oenothera biennis	scaffold-EXGW-2012039-Oenothera_biennis-MTJ_378	Onekp
			Oenothera biennis	scaffold-EXGW-2014689-Oenothera_biennis-MTJ_378	Onekp
			Oenothera grandis	scaffold-SEMK-2003587-Oenothera_grandis-MTJ_206	Onekp
			Oenothera grandis	scaffold-SEMK-2047709-Oenothera_grandis-MTJ_206	Onekp
	Rosales	Rosaceae	Fragaria vesca subsp. vesca	XP_004299743.1	NCBI
			Fragaria vesca subsp. vesca	XP_004296434.1	NCBI
			Malus domestica	XP_008391625.1	NCBI
			Malus domestica	XP_008338958.1	NCBI
			Prunus persica	XP_007226979.1	NCBI
			Prunus persica	XP_007227446.1	NCBI
			Prunus mume	XP_008223694.1	NCBI
			Prunus mume	XP_008219252.1	NCBI
			Rosa palustris	IANR_scaffold_2005825 Rosa_palustris	Onekp
			Rosa palustris	IANR_scaffold_2000698 Rosa_palustris	Onekp
	Saxifragales	Crassulaceae	Kalanchoe laxiflora	Kalax.0775s0017.1	Phytozome v12
			Kalanchoe laxiflora	Kalax.0825s0006.1	Phytozome v12
			Kalanchoe laxiflora	Kalax.0825s0006.1	Phytozome v12
			Kalanchoe laxiflora	Kalax.0012s0132.1	Phytozome v12
			Kalanchoe laxiflora	Kalax.0333s0045.1	Phytozome v12
	Vitales	Vitaceae	Vitis vinifera	GSVIVT01029213001	Phytozome v12	N-term corrrected: 45 aa added
			Vitis vinifera	GSVIVT01009185001	Phytozome v12
Eudicots	Apiales	Apiaceae	Angelica archangelica	TQKZ_scaffold_2011970	Onekp
Asterids			Angelica archangelica	TQKZ_scaffold_2012344	Onekp
			Angelica archangelica	TQKZ_scaffold_2010556	Onekp
			Apium graveolens	ALO61908.1	NCBI
			Apium graveolens	ALO61909.1	NCBI
			Apium graveolens	ALO61910.1	NCBI
			Coriandrum sativum	A0A140B167	Uniprot
			Coriandrum sativum	A0A140B166	Uniprot
			Coriandrum sativum	A0A140B168	Uniprot
			Daucus carota subsp. sativus	XP_017258961.1	NCBI
			Daucus carota subsp. sativus	XP_017247331.1	NCBI
			Daucus carota subsp. sativus	XP_017252783.1	NCBI
			Petroselinum crispum	AAB97736.1	NCBI	Koopmann and Hahlbrock 1997, https://doi.org/10.1073/pnas.94.26.14954
			Petroselinum crispum	AAB97737.1	NCBI	Koopmann and Hahlbrock 1997, https://doi.org/10.1073/pnas.94.26.14954
			Thapsia garganica	ALO61915.1	NCBI	Andersen et al 2016, http://doi.org/10.1016/j.ympev.2016.01.013
			Thapsia garganica	ALO61916.1	NCBI	Andersen et al 2016, http://doi.org/10.1016/j.ympev.2016.01.013
			Thapsia garganica	ALO61917.1	NCBI	Andersen et al 2016, http://doi.org/10.1016/j.ympev.2016.01.013
			Thapsia villosa var. laciniata	ALO61914.1	NCBI
			Thapsia villosa var. laciniata	ALO61913.1	NCBI
			Thapsia villosa var. laciniata	ALO61912.1	NCBI	intron removed
		Araliaceae	Panax ginseng	AHA50098.1	NCBI
			Panax ginseng	AIC73829.1	NCBI
	Asterales	Asteraceae	Artemisia annua	PWA48849.1	NCBI
			Artemisia annua	PWA42239.1	NCBI
			Cynara cardunculus var. scolymus	XP_024968050.1	NCBI
			Cynara cardunculus var. scolymus	KVH93662.1	NCBI
			Cynara cardunculus var. scolymus	XP_024960139.1	NCBI
			Helianthus annuus	HanXRQChr05g0142991	Phytozome v12
			Helianthus annuus	HanXRQChr09g0244761	Phytozome v12
			Helianthus annuus	HanXRQChr09g0254451	Phytozome v12
			Lactuca sativa	Lsat_1_v5_gn_7_54581.1	Phytozome v12
			Lactuca sativa	Lsat_1_v5_gn_8_67661.1	Phytozome v12
			Lactuca sativa	Lsat_1_v5_gn_5_85441.1	Phytozome v12	N-term added
	Cornales	Nyssaceae	Camptotheca acuminata	QFU47271.1	NCBI	Jin et al 2019, https://doi.org/10.1016/j.ijbiomac.2019.07.141
			Camptotheca acuminata	AJW67229.1	NCBI	Qu et al 2015, https://doi.org/10.1371/journal.pone.0135397 + Jin et al 2019, https://doi.org/10.1016/j.ijbiomac.2019.07.141
	Gentinales	Apocynaceae	Apocynum androsaemifolium	JCLQ_scaffold_2046835	Onekp
			Apocynum androsaemifolium	JCLQ_scaffold_2046815	Onekp
			Asclepias curassavica	DSUV_scaffold_2006214	Onekp
			Asclepias curassavica	DSUV_scaffold_2057295	Onekp
			Asclepias syriaca	YADI_scaffold_2008437	Onekp
			Asclepias syriaca	onekp|YADI_scaffold_2004832	Onekp
			Catharanthus roseus	CAA49446.1	NCBI	Parage et al 2016, https://doi.org/10.1104/pp.16.00801
			Catharanthus roseus	AJA37723.1	NCBI	Parage et al 2016, https://doi.org/10.1104/pp.16.00801
			Centarium erythraea	AAS92623.1	NCBI	Schwarz et al 2008, https://doi.org/10.1111/j.1438-8677.2008.00137.x
			Rauvolfia tetraphylla	QEHE_scaffold_2022148	Onekp
			Rauvolfia tetraphylla	QEHE_scaffold_2004504	Onekp
		Rubiaceae	Coffea arabica	evm.model.Scaffold_671.506	Phytozome v12
			Coffea arabica	evm.model.Scaffold_631.127 - C-term corrected	Phytozome v12	gap filled + C-term corrected
			Coffea arabica	evm.model.Scaffold_628.58	Phytozome v12
			Coffea arabica	evm.model.Scaffold_622.50	Phytozome v12	C-term corrected
			Coffea eugenioides	XP_027176985.1	NCBI
			Coffea eugenioides	XP_027148235.1	NCBI
	Lamiales	Lamiaceae	Coleus blumei	C0Z3X6	Uniprot	Eberle et al 2009, https://doi.org/10.1007/s11103-008-9420-7
			Leonurus japonicus	SNNC_scaffold_2010593	Onekp
			Leonurus japonicus	SNNC_scaffold_2010558	Onekp
			Nepeta cataria	FUMQ_scaffold_2005734	Onekp
			Nepeta cataria	FUMQ_scaffold_2010781	Onekp
			Oxera neriifolia	GNPX_scaffold_2007236	Onekp
			Oxera nerifolia	GNPX_scaffold_2007457	Onekp
			Salvia miltiorrhiza	G2ZFY6	Uniprot
			Salvia miltiorrhiza	S4URU2	Uniprot
			Thymus vulgaris	IYDF_scaffold_2007274	Onekp
			Thymus vulgaris	IYDF_scaffold_2008674	Onekp
		Phrymaceae	Mimulus guttatus	Migut.N02860.1	Phytozome v12
			Mimulus guttatus	Migut.K00241.1	Phytozome v12
			Mimulus guttatus	Migut.J01483.1	Phytozome v12
		Plantaginaceae	Picrorhiza kurrooa	G9JVI0	Uniprot	Bhat et al 2014, https://doi.org/10.1007/s10142-014-0362-7
			Plantago maritima	YKZB_scaffold_2004872	Onekp
			Plantago maritima	YKZB_scaffold_2013263	Onekp
		Verbenaceae	Verbena hastata	GCFE_scaffold_2003786	Onekp
			Verbena hastata	GCFE_scaffold_2013121	Onekp
			Phyla dulcis	MQIV_scaffold_2000127	Onekp
			Phyla dulcis	MQIV_scaffold_2008256	Onekp
	Solanales	Solanaceae	Capsicum annuum	ACF17649.1	NCBI
			Capsicum annuum	XP_016580172.1	NCBI
			Nicotiana sylvestris	XP_009786522.1	NCBI
			Nicotiana sylvestris	XP_009795589.1	NCBI
			Nicotiana tomentosiformis	XP_009630023.1	NCBI
			Nicotiana tomentosiformis	XP_009607226.1	NCBI
			Petunia x hybrida	AAZ39648.1	NCBI
			Petunia x hybrida	AAZ39649.1	NCBI
			Solanum chacoense	JAP35888.1	NCBI
			Solanum chacoense	JAP35807.1	NCBI
			Solanum lycopersicum	Solyc07g019460.2.1	Phytozome v12
			Solanum lycopersicum	Solyc04g076380.2.1	Phytozome v12
			Solanum tuberosum	PGSC0003DMT400035801	Phytozome v12
			Solanum tuberosum	PGSC0003DMT400024163	Phytozome v12
			Withania somnifera	ADI49691.1	NCBI	Rana et al 2013, https://doi.org/10.1371/journal.pone.0057068
			Withania somnifera	ADG29353.1	NCBI	Rana et al 2013, https://doi.org/10.1371/journal.pone.0057068
