# Supplementary material for: Membrane anchoring facilitates colocalization of enzymes in plant cytochrome P450 redox systems
Source: Commun Biol. 2021 Sep 9;4:1057. doi: 10.1038/s42003-021-02604-1 (PMC8429664; doi:10.1038/s42003-021-02604-1)
Supplement: Supplementary file 5 — Supplementary Data 3 [file 42003_2021_2604_MOESM5_ESM.txt]

Figure1c			
# AA	inside	membr	outside
1 E	0.06253	0	0.93747
2 G	0.05827	0.00426	0.93747
3 R	0.05662	0.0059	0.93747
4:00 AM	0.05662	0.63079	0.31258
5 L	0.00533	0.98735	0.00732
6 V	0.00532	0.99343	0.00124
7:00 AM	0.00069	0.99853	0.00078
8 T	0.00069	0.99853	0.00077
9 L	0.00032	0.99893	0.00074
10:00 AM	0.00032	0.999	0.00068
11:00 AM	0.00032	0.999	0.00067
12:00 AM	0.00032	0.999	0.00067
13 V	0.00032	0.999	0.00067
14 L	0.00032	0.999	0.00067
15 G	0.00032	0.999	0.00067
16 A	0.00032	0.999	0.00067
17 A	0.00032	0.999	0.00068
18 L	0.00032	0.999	0.00069
19 F	0.00035	0.99897	0.00069
20 V	0.00058	0.99858	0.00085
21 L	0.00213	0.99658	0.00129
22 W	0.12411	0.87247	0.00342
23 R	0.683	0.27743	0.03957
24 R	0.81438	0.14002	0.0456
25 A	0.82464	0.12472	0.05065
26 A	0.83361	0.1126	0.0538
27 A	0.93711	0	0.06289
