# Supplementary material for: Membrane anchoring facilitates colocalization of enzymes in plant cytochrome P450 redox systems
Source: Commun Biol. 2021 Sep 9;4:1057. doi: 10.1038/s42003-021-02604-1 (PMC8429664; doi:10.1038/s42003-021-02604-1)
Supplement: Supplementary file 7 — Supplementary Data 5 [file 42003_2021_2604_MOESM7_ESM.xlsx]

## Sheet: Sheet1
Figure2c	DisplacementHist	StepSize(um)	ProbabilityDensity	TwoSpeciesFit	StepSize(um)	ProbabilityDensity	D1Distribution	StepSize(um)	ProbabilityDensity	D2Distribution	StepSize(um)	ProbabilityDensity
		0.0025	0.157356		0.0025	0.0569205		0.0025	0.0340849		0.0025	0.0228357
		0.0075	0.314713		0.00751256	0.170881		0.0150377	0.203746		0.0150377	0.137177
		0.0125	0.566483		0.0125251	0.284342		0.0275754	0.367992		0.0275754	0.250742
		0.0175	0.72384		0.0175377	0.396974		0.0401131	0.522555		0.0401131	0.362891
		0.0225	0.786782		0.0225503	0.508452		0.0526508	0.663592		0.0526508	0.472999
		0.0275	0.849725		0.0275628	0.61846		0.0651884	0.787841		0.0651884	0.580457
		0.0325	1.00708		0.0325754	0.72669		0.0777261	0.892746		0.0777261	0.684683
		0.0375	0.849725		0.0375879	0.832845		0.0902638	0.976536		0.0902638	0.785126
		0.0425	0.912667		0.0426005	0.936643		0.102802	1.03827		0.102802	0.881267
		0.0475	0.944138		0.0476131	1.03781		0.115339	1.07781		0.115339	0.972628
		0.0525	1.38474		0.0526256	1.13611		0.127877	1.09581		0.127877	1.05877
		0.0575	1.35327		0.0576382	1.23128		0.140415	1.09359		0.140415	1.13932
		0.0625	1.66798		0.0626508	1.32313		0.152952	1.07304		0.152952	1.21391
		0.0675	1.25885		0.0676633	1.41145		0.16549	1.03651		0.16549	1.28228
		0.0725	1.51062		0.0726759	1.49607		0.178028	0.986621		0.178028	1.34418
		0.0775	1.73092		0.0776884	1.57684		0.190565	0.926167		0.190565	1.39944
		0.0825	1.82533		0.082701	1.65361		0.203103	0.857958		0.203103	1.44792
		0.0875	1.73092		0.0877136	1.72629		0.215641	0.784703		0.215641	1.48955
		0.0925	1.54209		0.0927261	1.79478		0.228178	0.708916		0.228178	1.52432
		0.0975	1.38474		0.0977387	1.85902		0.240716	0.632838		0.240716	1.55226
		0.1025	1.44768		0.102751	1.91896		0.253254	0.558383		0.253254	1.57344
		0.1075	1.66798		0.107764	1.97458		0.265791	0.48711		0.265791	1.588
		0.1125	2.17152		0.112776	2.02588		0.278329	0.420218		0.278329	1.59612
		0.1175	1.73092		0.117789	2.07287		0.290867	0.35856		0.290867	1.59799
		0.1225	1.57356		0.122802	2.1156		0.303405	0.302665		0.303405	1.59388
		0.1275	1.44768		0.127814	2.15413		0.315942	0.25278		0.315942	1.58407
		0.1325	2.04563		0.132827	2.18851		0.32848	0.20891		0.32848	1.56888
		0.1375	2.20299		0.137839	2.21885		0.341018	0.170869		0.341018	1.54863
		0.1425	2.04563		0.142852	2.24525		0.353555	0.138325		0.353555	1.52371
		0.1475	1.79386		0.147864	2.26782		0.366093	0.110844		0.366093	1.49447
		0.1525	1.88828		0.152877	2.2867		0.378631	0.08793		0.378631	1.46131
		0.1575	1.91975		0.157889	2.30202		0.391168	0.0690566		0.391168	1.42462
		0.1625	2.14005		0.162902	2.31393		0.403706	0.0536968		0.403706	1.38481
		0.1675	1.95122		0.167915	2.32258		0.416244	0.0413423		0.416244	1.34228
		0.1725	1.98269		0.172927	2.32814		0.428781	0.0315186		0.428781	1.29742
		0.1775	2.04563		0.17794	2.33078		0.441319	0.0237951		0.441319	1.25062
		0.1825	2.26593		0.182952	2.33067		0.453857	0.0177902		0.453857	1.20226
		0.1875	1.91975		0.187965	2.32797		0.466394	0.0131723		0.466394	1.15271
		0.1925	2.0771		0.192977	2.32286		0.478932	0.00965943		0.478932	1.10232
		0.1975	2.5177		0.19799	2.31551		0.49147	0.00701559		0.49147	1.05142
		0.2025	2.10858		0.203003	2.30609		0.504008	0.00504679		0.504008	1.00032
		0.2075	2.0771		0.208015	2.29476		0.516545	0.00359599		0.516545	0.949328
		0.2125	2.32887		0.213028	2.2817		0.529083	0.00253797		0.529083	0.898703
		0.2175	2.20299		0.21804	2.26706		0.541621	0.00177432		0.541621	0.848694
		0.2225	2.5177		0.223053	2.25099		0.554158	0.00122876		0.554158	0.799527
		0.2275	2.04563		0.228065	2.23364		0.566696	0.000842943		0.566696	0.751401
		0.2325	2.04563		0.233078	2.21516		0.579234	0.000572848		0.579234	0.704495
		0.2375	2.17152		0.23809	2.19567		0.591771	0.000385654		0.591771	0.658961
		0.2425	1.95122		0.243103	2.1753		0.604309	0.000257207		0.604309	0.61493
		0.2475	2.10858		0.248116	2.15416		0.616847	0.000169942		0.616847	0.572512
		0.2525	2.01416		0.253128	2.13238		0.629384	0.00011124		0.629384	0.531794
		0.2575	2.2974		0.258141	2.11005		0.641922	7.21393e-05		0.641922	0.492844
		0.2625	1.91975		0.263153	2.08726		0.65446	4.63486e-05		0.65446	0.45571
		0.2675	1.88828		0.268166	2.0641		0.666997	2.95028e-05		0.666997	0.420425
		0.2725	1.91975		0.273178	2.04066		0.679535	1.86062e-05		0.679535	0.387003
		0.2775	2.01416		0.278191	2.01699		0.692073	1.16258e-05		0.692073	0.355444
		0.2825	2.10858		0.283204	1.99316		0.704611	7.19731e-06		0.704611	0.325736
		0.2875	2.17152		0.288216	1.96923		0.717148	4.41469e-06		0.717148	0.297853
		0.2925	1.91975		0.293229	1.94524		0.729686	2.68298e-06		0.729686	0.271759
		0.2975	2.32887		0.298241	1.92124		0.742224	1.61558e-06		0.742224	0.247411
		0.3025	2.0771		0.303254	1.89727		0.754761	9.6391e-07		0.754761	0.224754
		0.3075	2.70653		0.308266	1.87334		0.767299	5.6983e-07		0.767299	0.203731
		0.3125	2.10858		0.313279	1.84949		0.779837	3.3378e-07		0.779837	0.184276
		0.3175	1.57356		0.318291	1.82573		0.792374	1.93724e-07		0.792374	0.166322
		0.3225	2.10858		0.323304	1.80208		0.804912	1.11409e-07		0.804912	0.149796
		0.3275	2.10858		0.328317	1.77855		0.81745	6.34848e-08		0.81745	0.134625
		0.3325	1.76239		0.333329	1.75515		0.829987	3.5846e-08		0.829987	0.120733
		0.3375	2.04563		0.338342	1.73187		0.842525	2.00555e-08		0.842525	0.108046
		0.3425	2.0771		0.343354	1.70873		0.855063	1.11186e-08		0.855063	0.0964883
		0.3475	1.95122		0.348367	1.68572		0.867601	6.10794e-09		0.867601	0.0859857
		0.3525	1.82533		0.353379	1.66283		0.880138	3.32483e-09		0.880138	0.0764657
		0.3575	1.66798		0.358392	1.64007		0.892676	1.7934e-09		0.892676	0.0678576
		0.3625	1.85681		0.363405	1.61742		0.905214	9.58566e-10		0.905214	0.060093
		0.3675	1.54209		0.368417	1.59487		0.917751	5.07696e-10		0.917751	0.0531062
		0.3725	2.0771		0.37343	1.57243		0.930289	2.66456e-10		0.930289	0.0468345
		0.3775	1.60504		0.378442	1.55008		0.942827	1.38576e-10		0.942827	0.0412179
		0.3825	1.60504		0.383455	1.52781		0.955364	7.14162e-11		0.955364	0.0362001
		0.3875	1.98269		0.388467	1.50561		0.967902	3.64713e-11		0.967902	0.0317276
		0.3925	1.76239		0.39348	1.48348		0.98044	1.84567e-11		0.98044	0.0277506
		0.3975	1.51062		0.398492	1.46141		0.992977	9.25565e-12		0.992977	0.0242223
		0.4025	1.10149		0.403505	1.43939		1.00552	4.59951e-12		1.00552	0.0210993
		0.4075	1.32179		0.408518	1.41742		1.01805	2.26501e-12		1.01805	0.0183415
		0.4125	1.25885		0.41353	1.39548		1.03059	1.10531e-12		1.03059	0.0159116
		0.4175	1.60504		0.418543	1.37358		1.04313	5.34507e-13		1.04313	0.0137755
		0.4225	1.29032		0.423555	1.35171		1.05567	2.56143e-13		1.05567	0.0119019
		0.4275	1.03855		0.428568	1.32986		1.0682	1.21638e-13		1.0682	0.0102623
		0.4325	1.44768		0.43358	1.30805		1.08074	5.72428e-14		1.08074	0.00883069
		0.4375	1.22738		0.438593	1.28625		1.09328	2.66952e-14		1.09328	0.00758341
		0.4425	1.51062		0.443606	1.26448		1.10582	1.2337e-14		1.10582	0.00649914
		0.4475	1.32179		0.448618	1.24274		1.11835	5.65004e-15		1.11835	0.00555868
		0.4525	1.03855		0.453631	1.22103		1.13089	2.56425e-15		1.13089	0.00474474
		0.4575	1.51062		0.458643	1.19934		1.14343	1.15328e-15		1.14343	0.00404184
		0.4625	1.22738		0.463656	1.17769		1.15597	5.14021e-16		1.15597	0.00343615
		0.4675	1.07002		0.468668	1.15608		1.16851	2.27036e-16		1.16851	0.00291538
		0.4725	1.38474		0.473681	1.13451		1.18104	9.9376e-17		1.18104	0.00246857
		0.4775	0.944138		0.478693	1.113		1.19358	4.31062e-17		1.19358	0.00208607
		0.4825	1.32179		0.483706	1.09154		1.20612	1.85298e-17		1.20612	0.00175931
		0.4875	0.72384		0.488719	1.07014		1.21866	7.89364e-18		1.21866	0.00148077
		0.4925	1.07002		0.493731	1.04882		1.23119	3.33241e-18		1.23119	0.00124385
		0.4975	1.03855		0.498744	1.02758		1.24373	1.39417e-18		1.24373	0.00104275
		0.5025	0.97561		0.503756	1.00643		1.25627	5.78028e-19		1.25627	0.000872432
		0.5075	1.00708		0.508769	0.985373		1.26881	2.37498e-19		1.26881	0.000728479
		0.5125	0.660897		0.513781	0.964425		1.28134	9.67054e-20		1.28134	0.000607071
		0.5175	0.944138		0.518794	0.943594		1.29388	3.9023e-20		1.29388	0.000504894
		0.5225	0.72384		0.523807	0.922889		1.30642	1.56053e-20		1.30642	0.000419083
		0.5275	1.25885		0.528819	0.902319		1.31896	6.18447e-21		1.31896	0.000347167
		0.5325	0.597954		0.533832	0.881895		1.33149	2.42893e-21		1.33149	0.000287023
		0.5375	1.00708		0.538844	0.861625		1.34403	9.45391e-22		1.34403	0.00023683
		0.5425	0.629426		0.543857	0.84152		1.35657	3.64662e-22		1.35657	0.000195029
		0.5475	0.503541		0.548869	0.821588		1.36911	1.39397e-22		1.36911	0.000160289
		0.5525	0.660897		0.553882	0.801839		1.38165	5.28083e-23		1.38165	0.000131477
		0.5575	0.72384		0.558894	0.782282		1.39418	1.9826e-23		1.39418	0.000107632
		0.5625	0.597954		0.563907	0.762925		1.40672	7.37657e-24		1.40672	8.79378e-05
		0.5675	0.692368		0.56892	0.743776		1.41926	2.71995e-24		1.41926	7.1706e-05
		0.5725	0.849725		0.573932	0.724845		1.4318	9.93925e-25		1.4318	5.83554e-05
		0.5775	1.07002		0.578945	0.706139		1.44433	3.59944e-25		1.44433	4.73973e-05
		0.5825	0.629426		0.583957	0.687665		1.45687	1.29183e-25		1.45687	3.84213e-05
		0.5875	0.692368		0.58897	0.669431		1.46941	4.59475e-26		1.46941	3.1084e-05
		0.5925	0.692368		0.593982	0.651443		1.48195	1.61961e-26		1.48195	2.50987e-05
		0.5975	0.660897		0.598995	0.633707		1.49448	5.6578e-27		1.49448	2.02261e-05
		0.6025	0.692368		0.604008	0.61623		1.50702	1.95874e-27		1.50702	1.62676e-05
		0.6075	0.409127		0.60902	0.599018		1.51956	6.72041e-28		1.51956	1.30582e-05
		0.6125	0.660897		0.614033	0.582074		1.5321	2.28511e-28		1.5321	1.04615e-05
		0.6175	0.660897		0.619045	0.565405		1.54464	7.70033e-29		1.54464	8.3648e-06
		0.6225	0.535012		0.624058	0.549014		1.55717	2.57161e-29		1.55717	6.67524e-06
		0.6275	0.660897		0.62907	0.532905		1.56971	8.51125e-30		1.56971	5.31655e-06
		0.6325	0.660897		0.634083	0.517082		1.58225	2.79174e-30		1.58225	4.22614e-06
		0.6375	0.472069		0.639095	0.501547		1.59479	9.07509e-31		1.59479	3.35283e-06
		0.6425	0.346184		0.644108	0.486304		1.60732	2.92362e-31		1.60732	2.65479e-06
		0.6475	0.660897		0.649121	0.471355		1.61986	9.33439e-32		1.61986	2.09799e-06
		0.6525	0.472069		0.654133	0.456701		1.6324	2.95356e-32		1.6324	1.65474e-06
		0.6575	0.314713		0.659146	0.442344		1.64494	9.26192e-33		1.64494	1.30259e-06
		0.6625	0.409127		0.664158	0.428285		1.65747	2.87841e-33		1.65747	1.02339e-06
		0.6675	0.220299		0.669171	0.414525		1.67001	8.86542e-34		1.67001	8.02474e-07
		0.6725	0.440598		0.674183	0.401064		1.68255	2.7061e-34		1.68255	6.28022e-07
		0.6775	0.346184		0.679196	0.387901		1.69509	8.18624e-35		1.69509	4.90539e-07
		0.6825	0.188828		0.684209	0.375038		1.70763	2.45427e-35		1.70763	3.82409e-07
		0.6875	0.535012		0.689221	0.362472		1.72016	7.29221e-36		1.72016	2.97536e-07
		0.6925	0.314713		0.694234	0.350203		1.7327	2.1473e-36		1.7327	2.3105e-07
		0.6975	0.346184		0.699246	0.33823		1.74524	6.26651e-37		1.74524	1.79073e-07
		0.7025	0.346184		0.704259	0.326551		1.75778	1.81241e-37		1.75778	1.38519e-07
		0.7075	0.472069		0.709271	0.315165		1.77031	5.19502e-38		1.77031	1.06942e-07
		0.7125	0.283242		0.714284	0.304068		1.78285	1.47577e-38		1.78285	8.24033e-08
		0.7175	0.314713		0.719296	0.29326		1.79539	4.15477e-39		1.79539	6.33722e-08
		0.7225	0.346184		0.724309	0.282736		1.80793	1.15925e-39		1.80793	4.86419e-08
		0.7275	0.409127		0.729322	0.272495		1.82046	3.20557e-40		1.82046	3.72633e-08
		0.7325	0.283242		0.734334	0.262533		1.833	8.78487e-41		1.833	2.84912e-08
		0.7375	0.377655		0.739347	0.252848		1.84554	2.38598e-41		1.84554	2.1742e-08
		0.7425	0.283242		0.744359	0.243435		1.85808	6.42241e-42		1.85808	1.65595e-08
		0.7475	0.283242		0.749372	0.234291		1.87062	1.71329e-42		1.87062	1.2588e-08
		0.7525	0.188828		0.754384	0.225412		1.88315	4.52966e-43		1.88315	9.55045e-09
		0.7575	0.220299		0.759397	0.216795		1.89569	1.18687e-43		1.89569	7.23189e-09
		0.7625	0.188828		0.76441	0.208435		1.90823	3.08206e-44		1.90823	5.46563e-09
		0.7675	0.188828		0.769422	0.200329		1.92077	7.93199e-45		1.92077	4.12278e-09
		0.7725	0.157356		0.774435	0.192471		1.9333	2.02314e-45		1.9333	3.10385e-09
		0.7775	0.188828		0.779447	0.184858		1.94584	5.11414e-46		1.94584	2.33223e-09
		0.7825	0.220299		0.78446	0.177485		1.95838	1.28122e-46		1.95838	1.74906e-09
		0.7875	0.157356		0.789472	0.170348		1.97092	3.18109e-47		1.97092	1.30918e-09
		0.7925	0.0629426		0.794485	0.163442		1.98345	7.82766e-48		1.98345	9.78037e-10
		0.7975	0.283242		0.799497	0.156762		1.99599	1.90894e-48		1.99599	7.29246e-10
		0.8025	0.0944138		0.80451	0.150305		2.00853	4.61378e-49		2.00853	5.42694e-10
		0.8075	0.0629426		0.809523	0.144063		2.02107	1.10516e-49		2.02107	4.03086e-10
		0.8125	0.346184		0.814535	0.138035		2.03361	2.6236e-50		2.03361	2.98816e-10
		0.8175	0.157356		0.819548	0.132213		2.04614	6.1727e-51		2.04614	2.21092e-10
		0.8225	0.157356		0.82456	0.126594		2.05868	1.43932e-51		2.05868	1.6327e-10
		0.8275	0.0629426		0.829573	0.121173		2.07122	3.32618e-52		2.07122	1.20338e-10
		0.8325	0.188828		0.834585	0.115945		2.08376	7.61794e-53		2.08376	8.85239e-11
		0.8375	0.157356		0.839598	0.110904		2.09629	1.72916e-53		2.09629	6.49955e-11
		0.8425	0.188828		0.844611	0.106047		2.10883	3.88991e-54		2.10883	4.76289e-11
		0.8475	0.220299		0.849623	0.101369		2.12137	8.67258e-55		2.12137	3.48354e-11
		0.8525	0.125885		0.854636	0.0968643		2.13391	1.9163e-55		2.13391	2.54294e-11
		0.8575	0.157356		0.859648	0.0925286		2.14644	4.19648e-56		2.14644	1.85275e-11
		0.8625	0.0944138		0.864661	0.0883574		2.15898	9.10778e-57		2.15898	1.34729e-11
		0.8675	0.220299		0.869673	0.0843459		2.17152	1.95906e-57		2.17152	9.77845e-12
		0.8725	0.157356		0.874686	0.0804895		2.18406	4.17626e-58		2.18406	7.08344e-12
		0.8775	0.125885		0.879698	0.0767837		2.1966	8.82338e-59		2.1966	5.12134e-12
		0.8825	0.0629426		0.884711	0.0732241		2.20913	1.84752e-59		2.20913	3.69563e-12
		0.8875	0.0629426		0.889724	0.0698061		2.22167	3.83399e-60		2.22167	2.6617e-12
		0.8925	0.0944138		0.894736	0.0665255		2.23421	7.88534e-61		2.23421	1.91335e-12
		0.8975	0.0944138		0.899749	0.0633779		2.24675	1.6073e-61		2.24675	1.37276e-12
		0.9025	0.0944138		0.904761	0.0603592		2.25928	3.24699e-62		2.25928	9.83022e-13
		0.9075	0.0314713		0.909774	0.0574651		2.27182	6.50088e-63		2.27182	7.02582e-13
		0.9125	0.0314713		0.914786	0.0546916		2.28436	1.28995e-63		2.28436	5.01184e-13
		0.9175	0.0629426		0.919799	0.0520347		2.2969	2.53676e-64		2.2969	3.56832e-13
		0.9225	0.125885		0.924812	0.0494904		2.30943	4.94419e-65		2.30943	2.53569e-13
		0.9275	0.125885		0.929824	0.0470549		2.32197	9.55036e-66		2.32197	1.79844e-13
		0.9325	0.188828		0.934837	0.0447245		2.33451	1.82832e-66		2.33451	1.2731e-13
		0.9375	0.188828		0.939849	0.0424955		2.34705	3.46891e-67		2.34705	8.99487e-14
		0.9425	0.220299		0.944862	0.0403642		2.35959	6.52294e-68		2.35959	6.34301e-14
		0.9475	0.0314713		0.949874	0.0383271		2.37212	1.21563e-68		2.37212	4.4644e-14
		0.9525	0		0.954887	0.0363808		2.38466	2.24528e-69		2.38466	3.13615e-14
		0.9575	0		0.959899	0.034522		2.3972	4.11005e-70		2.3972	2.19887e-14
		0.9625	0		0.964912	0.0327474		2.40974	7.45646e-71		2.40974	1.53876e-14
		0.9675	0		0.969925	0.0310538		2.42227	1.34069e-71		2.42227	1.07475e-14
		0.9725	0		0.974937	0.0294381		2.43481	2.38909e-72		2.43481	7.49226e-15
		0.9775	0		0.97995	0.0278973		2.44735	4.21937e-73		2.44735	5.21298e-15
		0.9825	0		0.984962	0.0264285		2.45989	7.38537e-74		2.45989	3.62016e-15
		0.9875	0		0.989975	0.0250288		2.47242	1.28117e-74		2.47242	2.50921e-15
		0.9925	0		0.994987	0.0236954		2.48496	2.20267e-75		2.48496	1.73586e-15
		0.9975	0		1	0.0224258		2.4975	3.75322e-76		2.4975	1.19856e-15
