# Supplementary material for: Membrane anchoring facilitates colocalization of enzymes in plant cytochrome P450 redox systems
Source: Commun Biol. 2021 Sep 9;4:1057. doi: 10.1038/s42003-021-02604-1 (PMC8429664; doi:10.1038/s42003-021-02604-1)
Supplement: Supplementary file 8 — Supplementary Data 6 [file 42003_2021_2604_MOESM8_ESM.xlsx]

## Sheet: Sheet1
Figure3a	Trace1_Time_s	Trace1_Int_AU	Trace2_Time_s	Trace2_Int_AU	Trace3_Time_s	Trace3_Int_AU	Trace4_Time_s	Trace4_Int_AU	Figure3b	Time_s	Trace_Int_AU(offset)	Segmentation[1=Colocalized]	Figure3c	Anchors_Colocalization1	Anchors_Colocalization2	Anchors_Mean	Simulation_Colocalization1	Simulation_Colocalization2	Simulation_Colocalization3	Simulation_Mean	Figure3d	LifetimeBinStart_ms	AnchorsColocalizationDwellHist_Counts	SimulationDwellHist_AvgCounts
	0	7797	0	9103	0	8348	0	8393		0	-145.5	0		5.06	4.76	4.91	2.06	2.4	2.28	2.25		8	92	24.6667
	0.016	8956	0.016	9157	0.016	8468	0.016	8342		0.016	-14.5	0										40	12	4
	0.032	8124	0.032	9314	0.032	8731	0.032	8147		0.032	-190.5	0										72	6	2.33333
	0.048	8527	0.048	10101	0.048	9248	0.048	8492		0.048	546.5	0										104	9	0
	0.064	8377	0.064	8809	0.064	10200	0.064	8210		0.064	204.5	0										136	0	1.33333
	0.08	8602	0.08	9618	0.08	10835	0.08	9061		0.08	-130.5	0										168	0	1.33333
	0.096	8221	0.096	8938	0.096	10752	0.096	8676		0.096	-151.5	0										200	1	0
	0.112	7840	0.112	9051	0.112	9329	0.112	8694		0.112	282.5	0										232	1	0.666667
	0.128	8069	0.128	10067	0.128	10674	0.128	10131		0.128	492.5	0										264	0	0
	0.144	8338	0.144	9948	0.144	10919	0.144	12079		0.144	14.5	0										296	0	0
	0.16	8196	0.16	9112	0.16	9532	0.16	11734		0.16	300.5	0										328	0	0
	0.176	5132	0.176	8759	0.176	11694	0.176	11950		0.176	-93.5	0										360	0	0
	0.192	5187	0.192	9286	0.192	10143	0.192	11501		0.192	-278	0										392	0	0
	0.208	5299	0.208	9043	0.208	11098	0.208	11340		0.208	-936	0										424	0	0
	0.224	5075	0.224	9347	0.224	11979	0.224	9680		0.224	-638	0										456	0	0
	0.24	5136	0.24	8384	0.24	11569	0.24	9310		0.24	-204	0										488	0	0
	0.256	5306	0.256	9028	0.256	11203	0.256	8936		0.256	891	0										520	0	0
	0.272	5170	0.272	8911	0.272	11608	0.272	12740		0.272	748	0										552	0	0
	0.288	5230	0.288	9562	0.288	10552	0.288	13716		0.288	795	0										584	0	0
	0.304	5539	0.304	7957	0.304	10386	0.304	13075		0.304	-296	0										616	0	0
	0.32	5176	0.32	8878	0.32	9996	0.32	13510		0.32	-149	0
	0.336	5637	0.336	8126	0.336	8308	0.336	11442		0.336	568	0
	0.352	6391	0.352	9044	0.352	8263	0.352	12378		0.352	-529	0
	0.368	5440	0.368	8657	0.368	8741	0.368	10424		0.368	502	0
	0.384	5831	0.384	8948	0.384	8079	0.384	9249		0.384	557	0
	0.4	5919	0.4	9377	0.4	7676	0.4	9215		0.4	672	0
			0.416	9156	0.416	8315	0.416	9141		0.416	509	0
			0.432	9592	0.432	8528	0.432	9617		0.432	591	0
			0.448	5673	0.448	8435	0.448	9552		0.448	979	0
			0.464	5467	0.464	8171	0.464	9568		0.464	266	0
			0.48	5183	0.48	9068	0.48	9150		0.48	0	0
			0.496	5153	0.496	7702	0.496	10410		0.496	-47	0
			0.512	4971	0.512	7945	0.512	9371		0.512	0	0
			0.528	5833	0.528	7994	0.528	9556		0.528	-542	0
			0.544	5537	0.544	8653	0.544	7415		0.544	-960	0
			0.56	5309	0.56	8669	0.56	6036		0.56	-363.5	0
			0.576	5282	0.576	11054	0.576	5707		0.576	-262.5	0
			0.592	5278	0.592	11838	0.592	5497		0.592	-347.5	0
			0.608	4809	0.608	10864	0.608	5382		0.608	1593.5	1
			0.624	5592	0.624	8101	0.624	5487		0.624	1658.5	1
			0.64	5588	0.64	8559	0.64	5786		0.64	465.5	0
			0.656	5196	0.656	8591	0.656	5738		0.656	1062.5	0
			0.672	4986	0.672	8496	0.672	5361		0.672	288.5	0
					0.688	9201	0.688	5223		0.688	-591.5	0
					0.704	8024				0.704	2.5	0
					0.72	8692				0.72	226.5	0
					0.736	7853				0.736	-569.5	0
					0.752	8107				0.752	-299.5	0
					0.768	8558				0.768	173.5	0
					0.784	5675				0.784	370.5	0
					0.8	6001				0.8	-138.5	0
					0.816	5875				0.816	779.5	0
					0.832	5348				0.832	80.5	0
					0.848	5850				0.848	137.5	0
										0.864	-301.5	0
										0.88	-809.5	0
										0.896	-252.5	0
										0.912	-1112.5	0
										0.928	-679.5	0
										0.944	-121.5	0
										0.96	-745.5	0
										0.976	40.5	0
										0.992	-206.5	0
										1.008	617.5	0
										1.024	748.5	0
										1.04	608.5	0
										1.056	-186.5	0
										1.072	1191.5	0
										1.088	954.5	0
										1.104	645.5	0
										1.12	-105.5	0
										1.136	49.5	0
										1.152	557.5	0
										1.168	424.5	0
										1.184	-229.5	0
										1.2	-310.5	0
										1.216	-271.5	0
										1.232	130.5	0
										1.248	-481.5	0
										1.264	233.5	0
										1.28	-212.5	0
										1.296	49.5	0
										1.312	-239.5	0
										1.328	-2.5	0
										1.344	-151.5	0
										1.36	357.5	0
										1.376	-271.5	0
										1.392	-713.5	0
										1.408	308.5	0
										1.424	218.5	0
										1.44	-218.5	0
										1.456	-428.5	0
										1.472	-194.5	0
										1.488	-977.5	0
										1.504	485.5	0
										1.52	1112.5	0
										1.536	830.5	0
										1.552	2012.5	0
										1.568	2185.5	0
										1.584	2860.5	1
										1.6	1371.5	0
										1.616	272.5	0
										1.632	-713.5	0
										1.648	-547.5	0
										1.664	-521.5	0
										1.68	-199.5	0
										1.696	-531.5	0
										1.712	587.5	0
										1.728	3098.5	1
										1.744	1585.5	0
										1.76	-1079.5	0
										1.776	277.5	0
										1.792	-469.5	0
										1.808	367.5	0
										1.824	-130.5	0
										1.84	1169.5	1
										1.856	-177.5	0
										1.872	-1069.5	0
										1.888	124.5	0
										1.904	-124.5	0
										1.92	-553.5	0
										1.936	-656	0
										1.952	169	0
										1.968	91	0
										1.984	-104	0
										2	-32	0
										2.016	-156	0
										2.032	-35	0
										2.048	-753	0
										2.064	-861	0
										2.08	-656	0
										2.096	720	0
										2.112	32	0
										2.128	1010	0
										2.144	238	0
										2.16	430	0
										2.176	389	0
										2.192	-1876	0
										2.208	-1028	0
										2.224	-896	0
										2.24	80	0
										2.256	-1196	0
										2.272	-661	0
										2.288	0	0
										2.304	-583	0
										2.32	-1116	0
										2.336	-915	0
										2.352	-401	0
										2.368	562	1
										2.384	4055	1
										2.4	4012	1
										2.416	1505	1
										2.432	1836	1
										2.448	2331	1
										2.464	1790	1
										2.48	1292	0
										2.496	13	0
										2.512	-83	0
										2.528	-148	0
										2.544	-130	0
										2.56	200	0
										2.576	79	0
										2.592	-74	0
										2.608	88	0
										2.624	-262	0
										2.64	0	0
										2.656	14	0
										2.672	-567	0
										2.688	182	0
										2.704	-127.5	0
										2.72	-105.5	0
										2.736	-24.5	0
										2.752	-177.5	0
										2.768	20.5	0
										2.784	-5.5	0
										2.8	228.5	0
										2.816	30.5	0
										2.832	676.5	0
										2.848	-73.5	0
										2.864	-12.5	0
										2.88	94.5	0
										2.896	-293.5	0
										2.912	-526.5	0
										2.928	5.5	0
										2.944	-796.5	0
										2.96	455.5	0
										2.976	975.5	0
										2.992	32.5	0
										3.008	416.5	0
										3.024	297.5	0
										3.04	-267.5	0
										3.056	48	0
										3.072	342	0
										3.088	139	0
										3.104	-277	0
										3.12	-48	0
										3.136	-401	0
										3.152	-212	0
										3.168	41	0
										3.184	1	0
										3.2	-1105	0
										3.216	-792	0
										3.232	-1	0
										3.248	-1185	0
										3.264	-959	0
										3.28	1139	0
										3.296	365	0
										3.312	-460	0
										3.328	356	0
										3.344	617	0
										3.36	764	0
										3.376	151	0
										3.392	-415	0
										3.408	122	0
										3.424	-263	0
										3.44	-605	0
										3.456	-169	0
										3.472	29	0
										3.488	472	0
										3.504	-284	0
										3.52	106	0
										3.536	698	0
										3.552	-322	0
										3.568	797	0
										3.584	149	0
										3.6	240	0
										3.616	0	0
										3.632	-837	0
										3.648	-343	0
										3.664	-659	0
										3.68	-409	0
										3.696	0	0
										3.712	306	0
										3.728	-202	0
										3.744	684	0
										3.76	208	0
										3.776	108	0
										3.792	-39	0
										3.808	95	0
										3.824	-205	0
										3.84	439	0
										3.856	725	0
										3.872	-315	0
										3.888	-206	0
										3.904	-445	0
										3.92	31	0
										3.936	-253	0
										3.952	38	0
										3.968	1239	1
										3.984	207	0
										4	-124	0
										4.016	0	0
										4.032	357	0
										4.048	659	0
										4.064	-99	0
										4.08	-141	0
										4.096	-192	0
										4.112	476	0
										4.128	-111	0
										4.144	311	0
										4.16	961	0
										4.176	445	0
										4.192	445	0
										4.208	313	0
										4.224	13	0
										4.24	-421	0
										4.256	-382	0
										4.272	-486	0
										4.288	-128	0
										4.304	-222	0
										4.32	-89	0
										4.336	-217	0
										4.352	-168	0
										4.368	487	0
										4.384	-325	0
										4.4	75	0
										4.416	-52	0
										4.432	-332	0
										4.448	-884	0
										4.464	-395	0
										4.48	344	0
										4.496	66	0
										4.512	78	0
										4.528	-1124	0
										4.544	85	0
										4.56	128	0
										4.576	-316	0
										4.592	1007	0
										4.608	52	0
										4.624	-378	0
										4.64	-2	0
										4.656	-387	0
										4.672	19	0
										4.688	0	0
										4.704	180	0
										4.72	294	0
										4.736	-82	0
										4.752	178.5	0
										4.768	-561.5	0
										4.784	-183.5	0
										4.8	-28.5	0
										4.816	74.5	0
										4.832	183.5	0
										4.848	125.5	0
										4.864	-63.5	0
										4.88	472.5	0
										4.896	514.5	0
										4.912	583.5	0
										4.928	-334.5	0
										4.944	-283.5	0
										4.96	-578.5	0
										4.976	201.5	0
										4.992	-432.5	0
										5.008	-222.5	0
										5.024	28.5	0
										5.04	810.5	0
										5.056	835.5	0
										5.072	169.5	0
										5.088	831.5	0
										5.104	1984.5	1
										5.12	-1073.5	0
										5.136	-272.5	0
										5.152	1194.5	0
										5.168	-1143.5	0
										5.184	318.5	0
										5.2	-142.5	0
										5.216	-292.5	0
										5.232	364.5	0
										5.248	-874.5	0
										5.264	-510.5	0
										5.28	-354.5	0
										5.296	-1058.5	0
										5.312	-1121.5	0
										5.328	-731.5	0
										5.344	-665.5	0
										5.36	-224.5	0
										5.376	-46.5	0
										5.392	-577.5	0
										5.408	48.5	0
										5.424	-412.5	0
										5.44	74.5	0
										5.456	-34.5	0
										5.472	566.5	0
										5.488	164.5	0
										5.504	841.5	0
										5.52	558.5	0
										5.536	29.5	0
										5.552	236.5	0
										5.568	1230.5	0
										5.584	580.5	0
										5.6	896.5	0
										5.616	-29.5	0
										5.632	-214.5	0
										5.648	-258.5	0
										5.664	173.5	0
										5.68	-512.5	0
										5.696	-691.5	0
										5.712	-897.5	0
										5.728	30.5	0
										5.744	-225.5	0
										5.76	381.5	0
										5.776	-616.5	0
										5.792	-928.5	0
										5.808	-795.5	0
										5.824	-810.5	0
										5.84	511.5	0
										5.856	294.5	0
										5.872	28.5	0
										5.888	-375.5	0
										5.904	636.5	0
										5.92	431.5	0
										5.936	67.5	0
										5.952	-743.5	0
										5.968	42.5	0
										5.984	99.5	0
										6	125.5	0
										6.016	1409.5	1
										6.032	939.5	0
										6.048	-297.5	0
										6.064	173.5	0
										6.08	-559.5	0
										6.096	-1521.5	0
										6.112	342.5	0
										6.128	-28.5	0
										6.144	482.5	0
										6.16	285.5	0
										6.176	809.5	0
										6.192	1228.5	0
										6.208	833.5	0
										6.224	201.5	0
										6.24	-378.5	0
										6.256	183.5	0
										6.272	453.5	0
										6.288	-109.5	0
										6.304	-663.5	0
										6.32	-447.5	0
										6.336	85.5	0
										6.352	-780.5	0
										6.368	-452.5	0
										6.384	-654.5	0
										6.4	-876.5	0
										6.416	-244.5	0
										6.432	-281.5	0
										6.448	-491.5	0
										6.464	-442.5	0
										6.48	-604.5	0
										6.496	341.5	0
										6.512	798.5	0
										6.528	-147.5	0
										6.544	400.5	0
										6.56	399.5	0
										6.576	398.5	0
										6.592	-13.5	0
										6.608	-250.5	0
										6.624	259.5	0
										6.64	173.5	0
										6.656	13.5	0
										6.672	-433.5	0
										6.688	-58.5	0
										6.704	227.5	0
										6.72	-602.5	0
										6.736	-281.5	0
										6.752	-511.5	0
										6.768	165.5	0
										6.784	14.5	0
										6.8	14	0
										6.816	-989	0
										6.832	-682	0
										6.848	-396	0
										6.864	431	0
										6.88	-794	0
										6.896	664	0
										6.912	-412	0
										6.928	-169	0
										6.944	-737	0
										6.96	-972	0
										6.976	-491	0
										6.992	-72	0
										7.008	-909	0
										7.024	-239	0
										7.04	161	0
										7.056	1457	1
										7.072	1357	1
										7.088	1451	1
										7.104	11	1
										7.12	2114	1
										7.136	2486	1
										7.152	1762	1
										7.168	402	0
										7.184	-204	0
										7.2	-212	0
										7.216	351	0
										7.232	-216	0
										7.248	382	0
										7.264	-413	0
										7.28	442	0
										7.296	-528	0
										7.312	126	0
										7.328	212	0
										7.344	-1	0
										7.36	-399	0
										7.376	-513	0
										7.392	-208	0
										7.408	-586	0
										7.424	-315	0
										7.44	-280	0
										7.456	53	0
										7.472	-134	0
										7.488	94	0
										7.504	-317	0
										7.52	-379	0
										7.536	-303	0
										7.552	205	0
										7.568	-726	0
										7.584	-126	0
										7.6	2484	1
										7.616	877	1
										7.632	1785	1
										7.648	565	1
										7.664	-3	1
										7.68	530	1
										7.696	1726	1
										7.712	93	0
										7.728	-59	0
										7.744	-43	0
										7.76	-36	0
										7.776	199	0
										7.792	5	0
										7.808	111	0
										7.824	-812	0
										7.84	-62	0
										7.856	70	0
										7.872	-787	0
										7.888	178	0
										7.904	-331	0
										7.92	460	0
										7.936	-435	0
										7.952	520	0
										7.968	420	0
										7.984	-654	0
										8	90	0
										8.016	600	0
										8.032	-775	0
										8.048	1	0
										8.064	-806	0
										8.08	355	0
										8.096	-243	0
										8.112	-500	0
										8.128	-274	0
										8.144	-309	0
										8.16	-473	0
										8.176	364	0
										8.192	379	0
										8.208	-584	0
										8.224	675	0
										8.24	407	0
										8.256	1414	1
										8.272	1098	0
										8.288	380	0
										8.304	648	0
										8.32	221	0
										8.336	-37	0
										8.352	-191	0
										8.368	443	0
										8.384	157	0
										8.4	258	0
										8.416	536	0
										8.432	450	0
										8.448	812	0
										8.464	-313	0
										8.48	122	0
										8.496	261	0
										8.512	130	0
										8.528	44	0
										8.544	-23	0
										8.56	-256	0
										8.576	321	0
										8.592	-259	0
										8.608	236	0
										8.624	79	0
										8.64	-257	0
										8.656	-460	0
										8.672	-475	0
										8.688	-673	0
										8.704	-549	0
										8.72	-50	0
										8.736	108	0
										8.752	-753	0
										8.768	-19	0
										8.784	-380	0
										8.8	285	0
										8.816	549	0
										8.832	22	0
										8.848	-359	0
										8.864	525	0
										8.88	81	0
										8.896	536	0
										8.912	-40	0
										8.928	735	0
										8.944	248	0
										8.96	-577	0
										8.976	-738	0
										8.992	44	0
										9.008	-176	0
										9.024	-175	0
										9.04	617	0
										9.056	676	0
										9.072	723	0
										9.088	122	0
										9.104	-389	0
										9.12	70	0
										9.136	-16	0
										9.152	-467	0
										9.168	-313	0
										9.184	-173	0
										9.2	216	0
										9.216	-363	0
										9.232	-98	0
										9.248	-184	0
										9.264	16	0
										9.28	115	0
										9.296	-383	0
										9.312	-880	0
										9.328	-196	0
										9.344	0	0
										9.36	-35	0
										9.376	532	0
										9.392	192	0
										9.408	743.5	0
										9.424	109.5	0
										9.44	8.5	0
										9.456	-230.5	0
										9.472	-8.5	0
										9.488	-129.5	0
										9.504	-854.5	0
										9.52	-291.5	0
										9.536	-632.5	0
										9.552	-53.5	0
										9.568	1079.5	0
										9.584	129.5	0
										9.6	294.5	0
										9.616	292.5	0
										9.632	-203.5	0
										9.648	237.5	0
										9.664	984.5	0
										9.68	-32.5	0
										9.696	-152	0
										9.712	-507	0
										9.728	-238	0
										9.744	-1014	0
										9.76	383	0
										9.776	24	0
										9.792	-652	0
										9.808	252	0
										9.824	0	0
										9.84	-232	0
										9.856	1349	1
										9.872	2273	1
										9.888	382	1
										9.904	-117	1
										9.92	546	1
										9.936	1555	1
										9.952	135	1
										9.968	1650	1
										9.984	1269	0
										10	908	0
										10.016	-303	0
										10.032	685	0
										10.048	623	0
										10.064	737	0
										10.08	-723	0
										10.096	-538	0
										10.112	82	0
										10.128	-329	0
										10.144	-477	0
										10.16	-655	0
										10.176	-450	0
										10.192	-1479	0
										10.208	-917	0
										10.224	-1099	0
										10.24	353	0
										10.256	85	0
										10.272	-595	0
										10.288	-56	0
										10.304	-477	0
										10.32	408	0
										10.336	-521	0
										10.352	0	0
										10.368	154	0
										10.384	650	0
										10.4	332	0
										10.416	-218	0
										10.432	-40	0
										10.448	214	0
										10.464	-143.5	0
										10.48	-154.5	0
										10.496	1010.5	0
										10.512	150.5	0
										10.528	392.5	0
										10.544	167.5	0
										10.56	-53.5	0
										10.576	53.5	0
										10.592	-458.5	0
										10.608	481.5	0
										10.624	-81.5	0
										10.64	-430.5	0
										10.656	-665.5	0
										10.672	-297.5	0
										10.688	823.5	0
										10.704	1461.5	1
										10.72	1303.5	0
										10.736	39.5	0
										10.752	-39.5	0
										10.768	-46.5	0
										10.784	555.5	0
										10.8	-301.5	0
										10.816	233.5	0
										10.832	-58.5	0
										10.848	-189.5	0
										10.864	46.5	0
										10.88	-149.5	0
										10.896	266.5	0
										10.912	510.5	0
										10.928	149.5	0
										10.944	-384.5	0
										10.96	-200.5	0
										10.976	244.5	0
										10.992	-268.5	0
										11.008	-12.5	0
										11.024	-172.5	0
										11.04	230.5	0
										11.056	-514.5	0
										11.072	-102.5	0
										11.088	12.5	0
										11.104	-227.5	0
										11.12	427.5	0
										11.136	887.5	0
										11.152	280.5	0
										11.168	-776.5	0
										11.184	-334.5	0
										11.2	140.5	0
										11.216	29.5	0
										11.232	-117.5	0
										11.248	-29.5	0
										11.264	735.5	0
										11.28	-84.5	0
										11.296	113.5	0
										11.312	371.5	0
										11.328	398.5	0
										11.344	-173.5	0
										11.36	-465.5	0
										11.376	-33.5	0
										11.392	201.5	0
										11.408	166.5	0
										11.424	328.5	0
										11.44	576.5	0
										11.456	631.5	0
										11.472	68.5	0
										11.488	606.5	0
										11.504	-10.5	0
										11.52	468.5	0
										11.536	300.5	0
										11.552	-518.5	0
										11.568	-468.5	0
										11.584	-208.5	0
										11.6	148.5	0
										11.616	10.5	0
										11.632	-673.5	0
										11.648	-147.5	0
										11.664	-415.5	0
										11.68	155.5	0
										11.696	-56.5	0
										11.712	-434.5	0
										11.728	-348.5	0
										11.744	88.5	0
										11.76	53.5	0
										11.776	-701.5	0
										11.792	-541.5	0
										11.808	67.5	0
										11.824	427.5	0
										11.84	-77.5	0
										11.856	348.5	0
										11.872	-84.5	0
										11.888	245.5	0
										11.904	-339.5	0
										11.92	452.5	0
										11.936	-35.5	0
										11.952	229.5	0
										11.968	-15.5	0
										11.984	15.5	0
										12	-183.5	0
										12.016	-473.5	0
										12.032	-153	0
										12.048	1088	0
										12.064	-329	0
										12.08	-665	0
										12.096	-798	0
										12.112	17	0
										12.128	-692	0
										12.144	-741	0
										12.16	-538	0
										12.176	-741	0
										12.192	1289	0
										12.208	465	0
										12.224	-67	0
										12.24	-357	0
										12.256	3	0
										12.272	171	0
										12.288	-840	0
										12.304	-1231	0
										12.32	-882	0
										12.336	-740	0
										12.352	-295	0
										12.368	0	0
										12.384	-1037	0
										12.4	5	0
										12.416	937	0
										12.432	-437	0
										12.448	-144	0
										12.464	-314	0
										12.48	305	0
										12.496	-1123	0
										12.512	788	0
										12.528	658	0
										12.544	-504	0
										12.56	403	0
										12.576	1083	0
										12.592	1157	0
										12.608	852	0
										12.624	1235	0
										12.64	583	0
										12.656	-399	0
										12.672	1033	0
										12.688	791	0
										12.704	1566	1
										12.72	1246	0
										12.736	254	0
										12.752	203	0
										12.768	316	0
										12.784	637	0
										12.8	316	0
										12.816	1479	1
										12.832	433	0
										12.848	-695	0
										12.864	-84	0
										12.88	-439	0
										12.896	2144	1
										12.912	3452	1
										12.928	2002	1
										12.944	412	0
										12.96	-1415	0
										12.976	891	0
										12.992	286	0
										13.008	-249	0
										13.024	-872	0
										13.04	-120	0
										13.056	-436	0
										13.072	-831	0
										13.088	-665	0
										13.104	-931	0
										13.12	1929	1
										13.136	-422	0
										13.152	-1825	0
										13.168	0	0
										13.184	79	0
										13.2	-94	0
										13.216	-524	0
										13.232	54	0
										13.248	-593	0
										13.264	210	0
										13.28	-377.5	0
										13.296	369.5	0
										13.312	-69.5	0
										13.328	32.5	0
										13.344	183.5	0
										13.36	345.5	0
										13.376	-120.5	0
										13.392	-32.5	0
										13.408	-391	0
										13.424	77	0
										13.44	-155	0
										13.456	512	0
										13.472	-264	0
										13.488	-4	0
										13.504	10	0
										13.52	174	0
										13.536	4	0
										13.552	209	0
										13.568	-370	0
										13.584	-229	0
										13.6	326	0
										13.616	-540	0
										13.632	-236	0
										13.648	40	0
										13.664	-257	0
										13.68	319	0
										13.696	299	0
										13.712	54	0
										13.728	-306	0
										13.744	-36	0
										13.76	0	0
										13.776	156	0
										13.792	245	0
										13.808	209	0
										13.824	-165	0
										13.84	9	0
										13.856	-182	0
										13.872	0	0
										13.888	95	0
										13.904	-656	0
										13.92	-164	0
										13.936	-89	0
										13.952	38	0
										13.968	-83	0
										13.984	-113	0
										14	-154	0
										14.016	-38	0
										14.032	-891	0
										14.048	29	0
										14.064	540	0
										14.08	133	0
										14.096	1900	1
										14.112	-223	0
										14.128	-714	0
										14.144	-45	0
										14.16	357	0
										14.176	62	0
										14.192	0	0
										14.208	194	0
										14.224	197	0
										14.24	-343	0
										14.256	509	0
										14.272	554	0
										14.288	-50	0
										14.304	437	0
										14.32	480	0
										14.336	37	0
										14.352	-176	0
										14.368	-343	0
										14.384	2009	1
										14.4	959	0
										14.416	-361	0
										14.432	-570	0
										14.448	-687	0
										14.464	-585	0
										14.48	541	0
										14.496	-393	0
										14.512	360	0
										14.528	-599	0
										14.544	-326	0
										14.56	246	0
										14.576	1391	1
										14.592	-136	0
										14.608	181	0
										14.624	-35	0
										14.64	518	0
										14.656	-1147	0
										14.672	0	0
										14.688	277	0
										14.704	-905	0
										14.72	0	0
										14.736	-384	0
										14.752	-1597	0
										14.768	236	0
										14.784	516	0
										14.8	173	0
										14.816	-329	0
										14.832	193	0
										14.848	152	0
										14.864	-403	0
										14.88	-616	0
										14.896	-246	0
										14.912	-102	0
										14.928	235	0
										14.944	143	0
										14.96	-544	0
										14.976	-307	0
										14.992	819	0
										15.008	82	0
										15.024	769	0
										15.04	324	0
										15.056	-585	0
										15.072	421	0
										15.088	-344	0
										15.104	684	0
										15.12	-144	0
										15.136	-363	0
										15.152	953	0
										15.168	401	0
										15.184	688	0
										15.2	284	0
										15.216	125	0
										15.232	-283	0
										15.248	-457	0
										15.264	-985	0
										15.28	-204	0
										15.296	-415	0
										15.312	0	0
										15.328	-461	0
										15.344	-354	0
										15.36	177	0
										15.376	0	0
										15.392	140	0
										15.408	-292	0
										15.424	-87	0
										15.44	-137	0
										15.456	-384	0
										15.472	-99	0
										15.488	-175	0
										15.504	1456	1
										15.52	-195	1
										15.536	631	1
										15.552	1613	1
										15.568	-545	0
										15.584	187	0
										15.6	-244	0
										15.616	245	0
										15.632	738	0
										15.648	1645	1
										15.664	692	0
										15.68	-23	0
										15.696	365	0
										15.712	-715	0
										15.728	160	0
										15.744	438	0
										15.76	0	0
										15.776	144	0
										15.792	357	0
										15.808	723	0
										15.824	264	0
										15.84	352	0
										15.856	360	0
										15.872	-346	0
										15.888	129	0
										15.904	-11	0
										15.92	-18	0
										15.936	-202	0
										15.952	-212	0
										15.968	324	0
										15.984	-1019	0
										16	-374	0
										16.016	-1016	0
										16.032	-114	0
										16.048	-481	0
										16.064	114	0
										16.08	405	0
										16.096	306	0
										16.112	-217	0
										16.128	-215.5	0
										16.144	-20.5	0
										16.16	20.5	0
										16.176	415.5	0
										16.192	88.5	0
										16.208	-265.5	0
										16.224	358	0
										16.24	154	0
										16.256	-144	0
										16.272	156	0
										16.288	-143	0
										16.304	0	0
										16.32	-96	0
										16.336	-425	0
										16.352	762	0
										16.368	-212	0
										16.384	445	0
										16.4	-2	0
										16.416	47	0
										16.432	-668	0
										16.448	-180	0
										16.464	-277	0
										16.48	103	0
										16.496	-549	0
										16.512	-70	0
										16.528	70	0
										16.544	-1021	0
										16.56	-229	0
										16.576	-77	0
										16.592	66	0
										16.608	156	0
										16.624	-417	0
										16.64	330	0
										16.656	354	0
										16.672	353	0
										16.688	710	0
										16.704	2	0
										16.72	-181	0
										16.736	269	0
										16.752	-315	0
										16.768	-32	0
										16.784	518	0
										16.8	-226	0
										16.816	33	0
										16.832	-457	0
										16.848	296	0
										16.864	-575	0
										16.88	286	0
										16.896	110	0
										16.912	548.5	0
										16.928	-950.5	0
										16.944	311.5	0
										16.96	-381.5	0
										16.976	-903.5	0
										16.992	-542.5	0
										17.008	-447.5	0
										17.024	-552.5	0
										17.04	-821.5	0
										17.056	-209.5	0
										17.072	-247.5	0
										17.088	-49.5	0
										17.104	-511.5	0
										17.12	156.5	0
										17.136	190.5	0
										17.152	-449.5	0
										17.168	-75.5	0
										17.184	-164.5	0
										17.2	-82.5	0
										17.216	272.5	0
										17.232	95.5	0
										17.248	34.5	0
										17.264	-405.5	0
										17.28	-171.5	0
										17.296	525.5	0
										17.312	76.5	0
										17.328	17.5	0
										17.344	-506.5	0
										17.36	-273.5	0
										17.376	-541.5	0
										17.392	120.5	0
										17.408	385.5	0
										17.424	247.5	0
										17.44	-234.5	0
										17.456	604.5	0
										17.472	591.5	0
										17.488	132.5	0
										17.504	765.5	0
										17.52	7.5	0
										17.536	-760.5	0
										17.552	-241.5	0
										17.568	105.5	0
										17.584	328.5	0
										17.6	32.5	0
										17.616	-7.5	0
										17.632	359.5	0
										17.648	-486.5	0
										17.664	-424.5	0
										17.68	-116.5	0
										17.696	-349.5	0
										17.712	415.5	0
										17.728	630.5	0
										17.744	389.5	0
										17.76	-619.5	0
										17.776	-443.5	0
										17.792	-1347.5	0
										17.808	131.5	0
										17.824	-35.5	0
										17.84	-204.5	0
										17.856	677.5	0
										17.872	209.5	0
										17.888	379.5	0
										17.904	289.5	0
										17.92	1346.5	1
										17.936	-316.5	0
										17.952	1286.5	0
										17.968	828.5	0
										17.984	793.5	0
										18	2119.5	1
										18.016	412.5	0
										18.032	-385.5	0
										18.048	-316.5	0
										18.064	-835.5	0
										18.08	697.5	0
										18.096	-1197.5	0
										18.112	-809.5	0
										18.128	-1117.5	0
										18.144	-1060.5	0
										18.16	-532.5	0
										18.176	-595.5	0
										18.192	-360.5	0
										18.208	6668.5	1
										18.224	4914.5	1
										18.24	1600.5	1
										18.256	-1256.5	0
										18.272	391.5	0
										18.288	405.5	0
										18.304	1250.5	0
										18.32	920.5	0
										18.336	665.5	0
										18.352	549.5	0
										18.368	-725.5	0
										18.384	-123.5	0
										18.4	550.5	0
										18.416	494.5	0
										18.432	154.5	0
										18.448	728.5	0
										18.464	846.5	0
										18.48	69.5	0
										18.496	-366.5	0
										18.512	1196.5	0
										18.528	-69.5	0
										18.544	980.5	0
										18.56	206.5	0
										18.576	366.5	0
										18.592	1279.5	0
										18.608	-846.5	0
										18.624	-1455.5	0
										18.64	-918.5	0
										18.656	-826.5	0
										18.672	-851.5	0
										18.688	-531.5	0
										18.704	192.5	0
										18.72	-1019.5	0
										18.736	1598.5	1
										18.752	-711.5	0
										18.768	-852.5	0
										18.784	-671.5	0
										18.8	218	0
										18.816	313	0
										18.832	486	0
										18.848	-125	0
										18.864	403	0
										18.88	571	0
										18.896	404	0
										18.912	-17	0
										18.928	-362	0
										18.944	-222	0
										18.96	490	0
										18.976	-486	0
										18.992	-388	0
										19.008	80	0
										19.024	1	0
										19.04	457	0
										19.056	388	0
										19.072	41	0
										19.088	244	0
										19.104	0	0
										19.12	-20	0
										19.136	126	0
										19.152	41	0
										19.168	-436	0
										19.184	731	0
										19.2	-271	0
										19.216	805	0
										19.232	-251	0
										19.248	-388	0
										19.264	159	0
										19.28	-251	0
										19.296	268	0
										19.312	42	0
										19.328	107	0
										19.344	248	0
										19.36	-490	0
										19.376	-498	0
										19.392	-1	0
										19.408	-181	0
										19.424	-106	0
										19.44	367	0
										19.456	-453	0
										19.472	339	0
										19.488	299	0
										19.504	461	0
										19.52	208	0
										19.536	318	0
										19.552	239	0
										19.568	-267	0
										19.584	649	0
										19.6	674	0
										19.616	-332	0
										19.632	76	0
										19.648	-127	0
										19.664	-380	0
										19.68	-44	0
										19.696	755	0
										19.712	116	0
										19.728	-516	0
										19.744	62	0
										19.76	91	0
										19.776	-461	0
										19.792	191	0
										19.808	-598	0
										19.824	-495	0
										19.84	-184	0
										19.856	-84	0
										19.872	453	0
										19.888	486	0
										19.904	-129	0
										19.92	-384	0
										19.936	489	0
										19.952	-105	0
										19.968	-1091	0
										19.984	-87	0
										20	79	0
										20.016	-212	0
										20.032	-238	0
										20.048	-459	0
										20.064	-676	0
										20.08	-161	0
										20.096	-137	0
										20.112	331	0
										20.128	-545	0
										20.144	-146	0
										20.16	-40	0
										20.176	161	0
										20.192	-353	0
										20.208	105	0
										20.224	51	0
										20.24	-88	0
										20.256	215	0
										20.272	-532	0
										20.288	-53	0
										20.304	652	0
										20.32	-407	0
										20.336	-352	0
										20.352	134	0
										20.368	-18	0
										20.384	315	0
										20.4	185	0
										20.416	-97	0
										20.432	409	0
										20.448	78	0
										20.464	137	0
										20.48	-94	0
										20.496	225	0
										20.512	-750	0
										20.528	-234	0
										20.544	135	0
										20.56	-574	0
										20.576	586	0
										20.592	159	0
										20.608	-135	0
										20.624	360	0
										20.64	-302	0
										20.656	-282	0
										20.672	96	0
										20.688	-425	0
										20.704	52	0
										20.72	681	0
										20.736	611	0
										20.752	-55	0
										20.768	-52	0
										20.784	67	0
										20.8	260	0
										20.816	-166	0
										20.832	-286	0
										20.848	-154	0
										20.864	-509	0
										20.88	165	0
										20.896	1470	1
										20.912	692	0
										20.928	-216	0
										20.944	-437	0
										20.96	-250	0
										20.976	-24	0
										20.992	-430	0
										21.008	9	0
										21.024	206	0
										21.04	-421	0
										21.056	315	0
										21.072	-9	0
										21.088	259	0
										21.104	635	0
										21.12	-424	0
										21.136	735	0
										21.152	-97	0
										21.168	306	0
										21.184	156	0
										21.2	381	0
										21.216	0	0
										21.232	-381	0
										21.248	-152	0
										21.264	117	0
										21.28	-25	0
										21.296	22.5	0
										21.312	-16.5	0
										21.328	1173.5	0
										21.344	1193.5	0
										21.36	652.5	0
										21.376	453.5	0
										21.392	351.5	0
										21.408	940.5	0
										21.424	1240.5	0
										21.44	-689.5	0
										21.456	1127.5	0
										21.472	309.5	0
										21.488	-202.5	0
										21.504	3221.5	1
										21.52	2401.5	1
										21.536	1417.5	1
										21.552	547.5	0
										21.568	-165.5	0
										21.584	431.5	0
										21.6	-232.5	0
										21.616	69.5	0
										21.632	243.5	0
										21.648	-697.5	0
										21.664	-139.5	0
										21.68	332.5	0
										21.696	-594.5	0
										21.712	-592.5	0
										21.728	-91.5	0
										21.744	-1061.5	0
										21.76	-676.5	0
										21.776	-738.5	0
										21.792	-315.5	0
										21.808	-224.5	0
										21.824	16.5	0
										21.84	-1313.5	0
										21.856	-513.5	0
										21.872	-326.5	0
										21.888	-857.5	0
										21.904	151	0
										21.92	555	0
										21.936	661	0
										21.952	-300	0
										21.968	-181	0
										21.984	0	0
										22	-152	0
										22.016	-536	0
										22.032	-134	0
										22.048	405	0
										22.064	449	0
										22.08	-141	0
										22.096	-611	0
										22.112	-140	0
										22.128	0	0
										22.144	1196	0
										22.16	868	0
										22.176	257	0
										22.192	691.5	0
										22.208	2221.5	1
										22.224	146.5	0
										22.24	-226.5	0
										22.256	1100.5	0
										22.272	-147.5	0
										22.288	242.5	0
										22.304	1064.5	0
										22.32	-346.5	0
										22.336	309.5	0
										22.352	-634.5	0
										22.368	-362.5	0
										22.384	315.5	0
										22.4	-372.5	0
										22.416	-98.5	0
										22.432	98.5	0
										22.448	-562.5	0
										22.464	-2200.5	0
										22.48	-121	0
										22.496	2	0
										22.512	-200	0
										22.528	918	0
										22.544	-119	0
										22.56	901	0
										22.576	101	0
										22.592	241	0
										22.608	0	0
										22.624	-1209	0
										22.64	-9	0
										22.656	-230	0
										22.672	170	0
										22.688	-664	0
										22.704	129	0
										22.72	203	0
										22.736	-129	0
										22.752	317	0
										22.768	-244	0
										22.784	245	0
										22.8	0	0
										22.816	-141	0
										22.832	86	0
										22.848	0	0
										22.864	-124	0
										22.88	187	0
										22.896	-14	0
										22.912	-806.5	0
										22.928	203.5	0
										22.944	-403.5	0
										22.96	212.5	0
										22.976	-435.5	0
										22.992	385.5	0
										23.008	-12.5	0
										23.024	691.5	0
										23.04	13.5	0
										23.056	269.5	0
										23.072	-137.5	0
										23.088	-13.5	0
										23.104	12.5	0
										23.12	-225.5	0
										23.136	0	0
										23.152	-119	0
										23.168	276	0
										23.184	-327	0
										23.2	141	0
										23.216	-140.5	0
										23.232	140.5	0
										23.248	576.5	0
										23.264	-639.5	0
										23.28	-199.5	0
										23.296	621.5	0
										23.312	289	0
										23.328	599	0
										23.344	141	0
										23.36	0	0
										23.376	232	0
										23.392	-94	0
										23.408	-137	0
										23.424	-112	0
										23.44	165	0
										23.456	567	0
										23.472	-1269	0
										23.488	-92	0
										23.504	-40	0
										23.52	-222	0
										23.536	-1154	0
										23.552	-1010	0
										23.568	-1438	0
										23.584	-57	0
										23.6	658	0
										23.616	1506	1
										23.632	556	1
										23.648	1844	1
										23.664	1310	0
										23.68	61	0
										23.696	359	0
										23.712	-883	0
										23.728	2740	1
										23.744	-430	0
										23.76	551	0
										23.776	177	0
										23.792	-127	0
										23.808	57	0
										23.824	-68	0
										23.84	-404	0
										23.856	154	0
										23.872	-952	0
										23.888	382	0
										23.904	-250	0
										23.92	-599	0
										23.936	-340	0
										23.952	1697	1
										23.968	993	1
										23.984	477	1
										24	1501	1
										24.016	263	0
										24.032	259	0
										24.048	796	0
										24.064	288	0
										24.08	-144	0
										24.096	1609	1
										24.112	-1102	0
										24.128	184	0
										24.144	0	0
										24.16	-689	0
										24.176	758	0
										24.192	159	0
										24.208	-396	0
										24.224	-272	0
										24.24	-134	0
										24.256	-255	0
										24.272	-1456	0
										24.288	-358	0
										24.304	-49	0
										24.32	-1072	0
										24.336	-606	0
										24.352	170	0
										24.368	-324	0
										24.384	-104	0
										24.4	346	0
										24.416	805	0
										24.432	2106.5	1
										24.448	1155.5	1
										24.464	1779.5	1
										24.48	250.5	0
										24.496	-391.5	0
										24.512	244.5	0
										24.528	-69.5	0
										24.544	-182.5	0
										24.56	-498.5	0
										24.576	218.5	0
										24.592	-1413.5	0
										24.608	69.5	0
										24.624	-569.5	0
										24.64	-712.5	0
										24.656	-163	0
										24.672	-68	0
										24.688	86	0
										24.704	-494	0
										24.72	307	0
										24.736	-350	0
										24.752	1	0
										24.768	0	0
										24.784	25	0
										24.8	-330	0
										24.816	-599	0
										24.832	-250	0
										24.848	359	0
										24.864	-29	0
										24.88	865	0
										24.896	353	0
										24.912	29	0
										24.928	-761.5	0
										24.944	-465.5	0
										24.96	179.5	0
										24.976	21.5	0
										24.992	128.5	0
										25.008	169.5	0
										25.024	-57.5	0
										25.04	-21.5	0
										25.056	-668.5	0
										25.072	124.5	0
										25.088	-385	0
										25.104	1414	1
										25.12	-25	1
										25.136	666	1
										25.152	1558	1
										25.168	687	0
										25.184	1148	0
										25.2	411	0
										25.216	-501	0
										25.232	-21	0
										25.248	0	0
										25.264	156	0
										25.28	1146	0
										25.296	-52	0
										25.312	-668	0
										25.328	-840	0
										25.344	-707	0
										25.36	-1054	0
										25.376	64	0
										25.392	61	0
										25.408	-536	0
										25.424	-461	0
										25.44	175	0
										25.456	155	0
										25.472	-467	0
										25.488	-1591	0
										25.504	-375	0
										25.52	-757	0
										25.536	-693	0
										25.552	1268	0
										25.568	317	0
										25.584	-13	0
										25.6	2702	1
										25.616	1434	1
										25.632	448	1
										25.648	1256	1
										25.664	0	1
										25.68	2159	1
										25.696	1371	1
										25.712	1026	0
										25.728	420	0
										25.744	801	0
										25.76	1215	0
										25.776	1415	1
										25.792	347	0
										25.808	772	0
										25.824	-979	0
										25.84	-467	0
										25.856	-471	0
										25.872	-376	0
										25.888	-412	0
										25.904	-523	0
										25.92	-526	0
										25.936	-1109	0
										25.952	-938	0
										25.968	-480	0
										25.984	-245	0
										26	380	0
										26.016	-179	0
										26.032	-356	0
										26.048	427	0
										26.064	-172	0
										26.08	1168	0
										26.096	178	0
										26.112	665	0
										26.128	-464	0
										26.144	-93	0
										26.16	552	0
										26.176	-152	0
										26.192	-648	0
										26.208	-66	0
										26.224	-358	0
										26.24	154	0
										26.256	372	0
										26.272	422	0
										26.288	240	0
										26.304	0	0
										26.32	26	0
										26.336	80	0
										26.352	237	0
										26.368	1024	0
										26.384	-268	0
										26.4	541	0
										26.416	-139	0
										26.432	-26	0
										26.448	990	0
										26.464	871	0
										26.48	35	0
										26.496	-318	0
										26.512	209	0
										26.528	-34	0
										26.544	270	0
										26.56	-693	0
										26.576	-49	0
										26.592	-166	0
										26.608	485	0
										26.624	-1120	0
										26.64	-199	0
										26.656	-951	0
										26.672	-33	0
										26.688	-420	0
										26.704	-129	0
										26.72	300	0
										26.736	79	0
										26.752	515	0
										26.768	226	0
										26.784	-540	0
										26.8	-506	0
										26.816	336	0
										26.832	178	0
										26.848	0	0
										26.864	-22	0
										26.88	-450	0
										26.896	137	0
										26.912	1071	0
										26.928	-621	0
										26.944	-494	0
										26.96	176	0
										26.976	0	0
										26.992	-31	0
										27.008	123	0
										27.024	70	0
										27.04	-159	0
										27.056	-509	0
										27.072	323	0
										27.088	125	0
										27.104	494	0
										27.12	-148	0
										27.136	204	0
										27.152	78	0
										27.168	193	0
										27.184	187	0
										27.2	1477	1
										27.216	-287	0
										27.232	-1526	0
										27.248	-639	0
										27.264	-924	0
										27.28	-1476	0
										27.296	-1354	0
										27.312	-222	0
										27.328	298	0
										27.344	-278	0
										27.36	-362	0
										27.376	-315	0
										27.392	839	0
										27.408	67	0
										27.424	136	0
										27.44	-368	0
										27.456	-120	0
										27.472	0	0
										27.488	-485	0
										27.504	378	0
										27.52	624	0
										27.536	692	0
										27.552	-737	0
										27.568	638	0
										27.584	-557	0
										27.6	137	0
										27.616	0	0
										27.632	49	0
										27.648	-373	0
										27.664	335	0
										27.68	228	0
										27.696	-1453	0
										27.712	-119	0
										27.728	623	0
										27.744	227	0
										27.76	-139	0
										27.776	0	0
										27.792	-232	0
										27.808	-157	0
										27.824	249	0
										27.84	157	0
										27.856	-416	0
										27.872	-765	0
										27.888	157	0
										27.904	0	0
										27.92	338	0
										27.936	-44	0
										27.952	243	0
										27.968	-435	0
										27.984	0	0
										28	-356	0
										28.016	-537	0
										28.032	-94	0
										28.048	-119	0
										28.064	-58	0
										28.08	9	0
										28.096	15	0
										28.112	45	0
										28.128	82	0
										28.144	463	0
										28.16	-9	0
										28.176	696	0
										28.192	631.5	0
										28.208	-526.5	0
										28.224	210.5	0
										28.24	-210.5	0
										28.256	-909.5	0
										28.272	258.5	0
										28.288	-912	0
										28.304	-543	0
										28.32	274	0
										28.336	0	0
										28.352	-6	0
										28.368	-67	0
										28.384	766	0
										28.4	277	0
										28.416	-89	0
										28.432	-200	0
										28.448	433	0
										28.464	308	0
										28.48	153	0
										28.496	-66.5	0
										28.512	-661.5	0
										28.528	-390.5	0
										28.544	-400.5	0
										28.56	50.5	0
										28.576	-50.5	0
										28.592	263.5	0
										28.608	610.5	0
										28.624	124.5	0
										28.64	-157.5	0
										28.656	-254.5	0
										28.672	-456.5	0
										28.688	-612.5	0
										28.704	630.5	0
										28.72	475.5	0
										28.736	-452.5	0
										28.752	611.5	0
										28.768	140.5	0
										28.784	229.5	0
										28.8	-60.5	0
										28.816	343.5	0
										28.832	243.5	0
										28.848	560.5	0
										28.864	-170.5	0
										28.88	-546	0
										28.896	51	0
										28.912	-444	0
										28.928	0	0
										28.944	5	0
										28.96	263	0
										28.976	0	0
										28.992	-74	0
										29.008	-606	0
										29.024	198	0
										29.04	-788	0
										29.056	-459	0
										29.072	407	0
										29.088	-493	0
										29.104	217	0
										29.12	616	0
										29.136	0	0
										29.152	315	0
										29.168	-57	0
										29.184	-51	0
										29.2	-724	0
										29.216	350	0
										29.232	136	0
										29.248	-196	0
										29.264	629	0
										29.28	562	0
										29.296	111	0
										29.312	18	0
										29.328	-888	0
										29.344	-748	0
										29.36	-18	0
										29.376	50	0
										29.392	-1602	0
										29.408	348	0
										29.424	1431	1
										29.44	-1133	0
										29.456	-1984	0
										29.472	0	0
										29.488	-579	0
										29.504	151	0
										29.52	110	0
										29.536	448	0
										29.552	99	0
										29.568	-261	0
										29.584	-424	0
										29.6	-455	0
										29.616	-907.5	0
										29.632	216.5	0
										29.648	718.5	0
										29.664	-855.5	0
										29.68	1094.5	0
										29.696	-204.5	0
										29.712	-559.5	0
										29.728	581.5	0
										29.744	204.5	0
										29.76	-2205.5	0
										29.776	665	0
										29.792	64	0
										29.808	1937	1
										29.824	791	0
										29.84	351	0
										29.856	-108	0
										29.872	-478	0
										29.888	-64	0
										29.904	-641	0
										29.92	-406	0
										29.936	-430	0
										29.952	412	0
										29.968	884	0
										29.984	419	0
										30	-54	0
										30.016	-188	0
										30.032	739	0
										30.048	-390	0
										30.064	422	0
										30.08	482	0
										30.096	867	0
										30.112	681	0
										30.128	35	0
										30.144	-125	0
										30.16	-633	0
										30.176	-926	0
										30.192	-617	0
										30.208	-690	0
										30.224	243	0
										30.24	0	0
										30.256	-24	0
										30.272	65	0
										30.288	-102	0
										30.304	-489	0
										30.32	-341	0
										30.336	-616	0
										30.352	-276	0
										30.368	0	0
										30.384	200	0
										30.4	-514	0
										30.416	-541	0
										30.432	-84	0
										30.448	36	0
										30.464	552	0
										30.48	308	0
										30.496	-183	0
										30.512	217	0
										30.528	757	0
										30.544	504	0
										30.56	-774	0
										30.576	402	0
										30.592	607	0
										30.608	685	0
										30.624	-218	0
										30.64	898	0
										30.656	22	0
										30.672	0	0
										30.688	-46	0
										30.704	47	0
										30.72	-260	0
										30.736	-105	0
										30.752	-681	0
										30.768	280	0
										30.784	-139	0
										30.8	185	0
										30.816	-792	0
										30.832	459	0
										30.848	111	0
										30.864	-112	0
										30.88	313	0
										30.896	548	0
										30.912	-427	0
										30.928	0	0
										30.944	-29	0
										30.96	1389	1
										30.976	186	0
										30.992	432	0
										31.008	-11	0
										31.024	456	0
										31.04	75	0
										31.056	1140	0
										31.072	343	0
										31.088	124	0
										31.104	-594	0
										31.12	-246	0
										31.136	119	0
										31.152	969	0
										31.168	-353	0
										31.184	-466	0
										31.2	-518	0
										31.216	-698	0
										31.232	83	0
										31.248	-322	0
										31.264	0	0
										31.28	-353	0
										31.296	148	0
										31.312	-537	0
										31.328	-88	0
										31.344	-72	0
										31.36	-553	0
										31.376	-545	0
										31.392	52	0
										31.408	249	0
										31.424	-231	0
										31.44	-298	0
										31.456	-1222	0
										31.472	-51	0
										31.488	415	0
										31.504	123	0
										31.52	370	0
										31.536	-207	0
										31.552	87	0
										31.568	409	0
										31.584	229	0
										31.6	-324	0
										31.616	258	0
										31.632	123	0
										31.648	-585	0
										31.664	683	0
										31.68	1088	0
										31.696	616	0
										31.712	170	0
										31.728	-1326	0
										31.744	273	0
										31.76	-186	0
										31.776	-61	0
										31.792	-193	0
										31.808	475	0
										31.824	-448	0
										31.84	251	0
										31.856	-268	0
										31.872	-180	0
										31.888	0	0
										31.904	-49	0
										31.92	319	0
										31.936	204	0
										31.952	-48	0
										31.968	335	0
[truncated: 1,410 more rows]
