# Supplementary material for: Membrane anchoring facilitates colocalization of enzymes in plant cytochrome P450 redox systems
Source: Commun Biol. 2021 Sep 9;4:1057. doi: 10.1038/s42003-021-02604-1 (PMC8429664; doi:10.1038/s42003-021-02604-1)
Supplement: Supplementary file 9 — Supplementary Data 7 [file 42003_2021_2604_MOESM9_ESM.xlsx]

## Sheet: Sheet1
Figure4b	CollisionFreq_2D_0.02_s-1_1	CollisionFreq_2D_0.02_s-1_2	CollisionFreq_2D_0.02_s-1_3	CollisionFreq_2D_0.02_s-1_Mean	CollisionFreq_2D_0.02_s-1_SD	CollisionFreq_2D_0.1_s-1_1	CollisionFreq_2D_0.1_s-1_2	CollisionFreq_2D_0.1_s-1_3	CollisionFreq_2D_0.1_s-1_Mean	CollisionFreq_2D_0.1_s-1_SD	CollisionFreq_2D_0.2_s-1_1	CollisionFreq_2D_0.2_s-1_2	CollisionFreq_2D_0.2_s-1_3	CollisionFreq_2D_0.2_s-1_4	CollisionFreq_2D_0.2_s-1_5	CollisionFreq_2D_0.2_s-1_Mean	CollisionFreq_2D_0.2_s-1_SD	CollisionFreq_3D_1_s-1_1	CollisionFreq_3D_1_s-1_2	CollisionFreq_3D_1_s-1_3	CollisionFreq_3D_1_s-1_Mean	CollisionFreq_3D_1_s-1_SD	CollisionFreq_3D_2_s-1_1	CollisionFreq_3D_2_s-1_2	CollisionFreq_3D_2_s-1_3	CollisionFreq_3D_2_s-1_Mean	CollisionFreq_3D_2_s-1_SD	CollisionFreq_3D_3_s-1_1	CollisionFreq_3D_3_s-1_2	CollisionFreq_3D_3_s-1_3	CollisionFreq_3D_3_s-1_Mean	CollisionFreq_3D_3_s-1_SD	Figure4d	BulkConc_nM	FoldContactEnhancement
	114.67	52	26.67	64.45	45.3	200	165.33	73.33	146.22	65.46	382.66	320	274.66	245.33	78.67	260.26	113.97	78.67	57.33	48	61.33	15.72	100	74.67	66.67	80.45	17.4	182.66	133.33	129.33	148.44	29.7		1	55.9555
																																		2	44.4119
																																		3	38.7973
																																		4	35.2497
																																		5	32.7229
																																		6	30.7935
																																		7	29.2512
																																		8	27.9777
																																		9	26.9006
																																		10	25.9722
																																		11	25.1601
																																		12	24.4408
																																		13	23.7973
																																		14	23.2167
																																		15	22.6888
																																		16	22.2059
																																		17	21.7617
																																		18	21.351
																																		19	20.9697
																																		20	20.6142
																																		21	20.2816
																																		22	19.9695
																																		23	19.6758
																																		24	19.3987
																																		25	19.1365
																																		26	18.8879
																																		27	18.6518
																																		28	18.4271
																																		29	18.2128
																																		30	18.0081
																																		31	17.8124
																																		32	17.6249
																																		33	17.445
																																		34	17.2723
																																		35	17.1062
																																		36	16.9463
																																		37	16.7922
																																		38	16.6436
																																		39	16.5001
																																		40	16.3615
																																		41	16.2274
																																		42	16.0975
																																		43	15.9718
																																		44	15.8498
																																		45	15.7316
																																		46	15.6167
																																		47	15.5052
																																		48	15.3967
																																		49	15.2913
																																		50	15.1886
																																		51	15.0887
																																		52	14.9914
																																		53	14.8965
																																		54	14.804
																																		55	14.7137
																																		56	14.6256
																																		57	14.5395
																																		58	14.4555
																																		59	14.3734
																																		60	14.2931
																																		61	14.2145
																																		62	14.1377
																																		63	14.0625
																																		64	13.9889
																																		65	13.9168
																																		66	13.8461
																																		67	13.7769
																																		68	13.709
																																		69	13.6425
																																		70	13.5772
																																		71	13.5131
																																		72	13.4503
																																		73	13.3886
																																		74	13.328
																																		75	13.2685
																																		76	13.2101
																																		77	13.1526
																																		78	13.0962
																																		79	13.0407
																																		80	12.9861
																																		81	12.9324
																																		82	12.8797
																																		83	12.8277
																																		84	12.7766
																																		85	12.7263
																																		86	12.6768
																																		87	12.628
																																		88	12.58
																																		89	12.5327
																																		90	12.4861
																																		91	12.4402
																																		92	12.395
																																		93	12.3504
																																		94	12.3065
																																		95	12.2631
																																		96	12.2204
																																		97	12.1783
																																		98	12.1367
																																		99	12.0957
																																		100	12.0552
																																		101	12.0153
																																		102	11.9759
																																		103	11.937
																																		104	11.8987
																																		105	11.8608
																																		106	11.8233
																																		107	11.7864
																																		108	11.7499
																																		109	11.7139
																																		110	11.6783
																																		111	11.6431
																																		112	11.6083
																																		113	11.574
																																		114	11.54
																																		115	11.5065
																																		116	11.4733
																																		117	11.4406
																																		118	11.4081
																																		119	11.3761
																																		120	11.3444
																																		121	11.3131
																																		122	11.2821
																																		123	11.2514
																																		124	11.2211
																																		125	11.1911
																																		126	11.1614
																																		127	11.132
																																		128	11.103
																																		129	11.0742
																																		130	11.0457
																																		131	11.0176
																																		132	10.9897
																																		133	10.9621
																																		134	10.9347
																																		135	10.9076
																																		136	10.8808
																																		137	10.8543
																																		138	10.828
																																		139	10.802
																																		140	10.7762
																																		141	10.7507
																																		142	10.7254
																																		143	10.7003
																																		144	10.6755
																																		145	10.6509
																																		146	10.6265
																																		147	10.6024
																																		148	10.5784
																																		149	10.5547
																																		150	10.5312
																																		151	10.5079
																																		152	10.4848
																																		153	10.4619
																																		154	10.4392
																																		155	10.4167
																																		156	10.3944
																																		157	10.3723
																																		158	10.3504
																																		159	10.3286
																																		160	10.3071
																																		161	10.2857
																																		162	10.2645
																																		163	10.2435
																																		164	10.2226
																																		165	10.2019
																																		166	10.1814
																																		167	10.161
																																		168	10.1408
																																		169	10.1208
																																		170	10.1009
																																		171	10.0812
																																		172	10.0616
																																		173	10.0422
																																		174	10.0229
																																		175	10.0038
																																		176	9.98477
																																		177	9.96593
																																		178	9.94724
																																		179	9.92868
																																		180	9.91026
																																		181	9.89197
																																		182	9.87382
																																		183	9.8558
																																		184	9.83792
																																		185	9.82016
																																		186	9.80253
																																		187	9.78502
																																		188	9.76764
																																		189	9.75039
																																		190	9.73325
																																		191	9.71623
																																		192	9.69934
																																		193	9.68256
																																		194	9.66589
																																		195	9.64934
																																		196	9.6329
																																		197	9.61657
																																		198	9.60036
																																		199	9.58425
																																		200	9.56825
																																		201	9.55235
																																		202	9.53657
																																		203	9.52088
																																		204	9.5053
																																		205	9.48982
																																		206	9.47444
																																		207	9.45915
																																		208	9.44397
																																		209	9.42889
																																		210	9.41389
																																		211	9.399
																																		212	9.3842
																																		213	9.36949
																																		214	9.35487
																																		215	9.34035
																																		216	9.32591
																																		217	9.31156
																																		218	9.2973
																																		219	9.28313
																																		220	9.26904
																																		221	9.25504
																																		222	9.24112
																																		223	9.22729
																																		224	9.21354
																																		225	9.19987
																																		226	9.18628
																																		227	9.17277
																																		228	9.15934
																																		229	9.14599
																																		230	9.13271
																																		231	9.11952
																																		232	9.10639
																																		233	9.09335
																																		234	9.08038
																																		235	9.06748
																																		236	9.05465
																																		237	9.0419
																																		238	9.02922
																																		239	9.01661
																																		240	9.00407
																																		241	8.9916
																																		242	8.97919
																																		243	8.96686
																																		244	8.95459
																																		245	8.94239
																																		246	8.93026
																																		247	8.91819
																																		248	8.90619
																																		249	8.89425
																																		250	8.88237
																																		251	8.87056
																																		252	8.85881
																																		253	8.84713
																																		254	8.8355
																																		255	8.82394
																																		256	8.81243
																																		257	8.80099
																																		258	8.7896
																																		259	8.77827
																																		260	8.76701
																																		261	8.7558
																																		262	8.74464
																																		263	8.73354
																																		264	8.7225
																																		265	8.71152
																																		266	8.70059
																																		267	8.68971
																																		268	8.67889
																																		269	8.66812
																																		270	8.65741
																																		271	8.64675
																																		272	8.63614
																																		273	8.62558
																																		274	8.61507
																																		275	8.60462
																																		276	8.59421
																																		277	8.58386
																																		278	8.57355
																																		279	8.5633
																																		280	8.55309
																																		281	8.54293
																																		282	8.53282
																																		283	8.52276
																																		284	8.51275
																																		285	8.50278
																																		286	8.49286
																																		287	8.48298
																																		288	8.47315
																																		289	8.46337
																																		290	8.45363
																																		291	8.44393
																																		292	8.43428
																																		293	8.42468
																																		294	8.41511
																																		295	8.40559
																																		296	8.39612
																																		297	8.38668
																																		298	8.37729
																																		299	8.36794
																																		300	8.35863
																																		301	8.34937
																																		302	8.34014
																																		303	8.33096
																																		304	8.32181
																																		305	8.31271
																																		306	8.30364
																																		307	8.29462
																																		308	8.28563
																																		309	8.27668
																																		310	8.26777
																																		311	8.2589
																																		312	8.25007
																																		313	8.24127
																																		314	8.23252
																																		315	8.22379
																																		316	8.21511
																																		317	8.20646
																																		318	8.19785
																																		319	8.18928
																																		320	8.18074
																																		321	8.17223
																																		322	8.16376
																																		323	8.15533
																																		324	8.14693
																																		325	8.13857
																																		326	8.13024
																																		327	8.12194
																																		328	8.11368
																																		329	8.10545
																																		330	8.09725
																																		331	8.08909
																																		332	8.08096
																																		333	8.07287
																																		334	8.0648
																																		335	8.05677
																																		336	8.04877
																																		337	8.0408
																																		338	8.03286
																																		339	8.02495
																																		340	8.01708
																																		341	8.00923
																																		342	8.00142
																																		343	7.99364
																																		344	7.98588
																																		345	7.97816
																																		346	7.97047
																																		347	7.9628
																																		348	7.95517
																																		349	7.94756
																																		350	7.93999
																																		351	7.93244
																																		352	7.92492
																																		353	7.91743
																																		354	7.90997
																																		355	7.90253
																																		356	7.89513
																																		357	7.88775
																																		358	7.8804
																																		359	7.87307
																																		360	7.86578
																																		361	7.85851
																																		362	7.85126
																																		363	7.84405
																																		364	7.83686
																																		365	7.82969
																																		366	7.82256
																																		367	7.81545
																																		368	7.80836
																																		369	7.8013
																																		370	7.79427
																																		371	7.78726
																																		372	7.78027
																																		373	7.77331
																																		374	7.76638
																																		375	7.75947
																																		376	7.75258
																																		377	7.74572
																																		378	7.73889
																																		379	7.73207
																																		380	7.72529
																																		381	7.71852
																																		382	7.71178
																																		383	7.70506
																																		384	7.69837
																																		385	7.6917
																																		386	7.68505
																																		387	7.67842
																																		388	7.67182
																																		389	7.66524
																																		390	7.65869
																																		391	7.65215
																																		392	7.64564
																																		393	7.63915
																																		394	7.63268
																																		395	7.62623
																																		396	7.61981
																																		397	7.61341
																																		398	7.60702
																																		399	7.60066
																																		400	7.59432
																																		401	7.58801
																																		402	7.58171
																																		403	7.57543
																																		404	7.56918
																																		405	7.56294
																																		406	7.55673
																																		407	7.55053
																																		408	7.54436
																																		409	7.53821
																																		410	7.53207
																																		411	7.52596
																																		412	7.51986
																																		413	7.51379
																																		414	7.50774
																																		415	7.5017
																																		416	7.49568
																																		417	7.48969
																																		418	7.48371
																																		419	7.47775
																																		420	7.47181
																																		421	7.46589
																																		422	7.45999
																																		423	7.45411
																																		424	7.44824
																																		425	7.4424
																																		426	7.43657
																																		427	7.43076
																																		428	7.42497
																																		429	7.41919
																																		430	7.41344
																																		431	7.4077
																																		432	7.40198
																																		433	7.39628
																																		434	7.39059
																																		435	7.38492
																																		436	7.37927
																																		437	7.37364
																																		438	7.36802
																																		439	7.36243
																																		440	7.35684
																																		441	7.35128
																																		442	7.34573
																																		443	7.3402
																																		444	7.33468
																																		445	7.32919
																																		446	7.3237
																																		447	7.31824
																																		448	7.31279
																																		449	7.30736
																																		450	7.30194
																																		451	7.29654
																																		452	7.29115
																																		453	7.28579
																																		454	7.28043
																																		455	7.27509
																																		456	7.26977
																																		457	7.26447
																																		458	7.25918
																																		459	7.2539
																																		460	7.24864
																																		461	7.24339
																																		462	7.23816
																																		463	7.23295
																																		464	7.22775
																																		465	7.22256
																																		466	7.21739
																																		467	7.21224
																																		468	7.2071
																																		469	7.20197
																																		470	7.19686
																																		471	7.19176
																																		472	7.18668
																																		473	7.18161
																																		474	7.17656
																																		475	7.17152
																																		476	7.16649
																																		477	7.16148
																																		478	7.15649
																																		479	7.1515
																																		480	7.14653
																																		481	7.14158
																																		482	7.13663
																																		483	7.13171
																																		484	7.12679
																																		485	7.12189
																																		486	7.117
																																		487	7.11213
																																		488	7.10726
																																		489	7.10242
																																		490	7.09758
